# Supplementary material for: Di-μ-adipato-κ4 O 1:O 6-bis­{aqua­[5,6-di­phenyl-3-(pyridin-2-yl)-1,2,4-triazine-κ2 N 2,N 3]copper(II)}
Source: Acta Crystallogr Sect E Struct Rep Online. 2012 Jun 13;68(Pt 7):m906. doi: 10.1107/S1600536812025676 (PMC3393177; doi:10.1107/S1600536812025676)
Supplement: Supplementary file 2 [file e-68-0m906-Isup2.hkl]

# 
# h,k,l, Fc-squared, Fo-squared, sigma(Fo-squared) and status flag 
# 
data_I
_shelx_title ' TREF in P-1' 
_shelx_refln_list_code          4 
_shelx_F_calc_maximum      160.12 
_exptl_crystal_F_000       554.00 
_reflns_d_resolution_high  0.7701 
 
loop_ 
 _symmetry_equiv_pos_as_xyz 
 'x, y, z' 
 '-x, -y, -z' 
 
_cell_length_a     9.4825 
_cell_length_b    10.6163 
_cell_length_c    13.0801 
_cell_angle_alpha  78.963 
_cell_angle_beta   68.765 
_cell_angle_gamma  76.851 
 
_shelx_F_squared_multiplier     1.000 
 
loop_ 
 _refln_index_h 
 _refln_index_k 
 _refln_index_l 
 _refln_F_squared_calc 
 _refln_F_squared_meas 
 _refln_F_squared_sigma 
 _refln_observed_status 
   2   0   0      172.29      132.70      5.59 o 
   3   0   0      707.03      645.36      9.54 o 
   4   0   0     2440.91     2435.54     24.43 o 
   5   0   0      601.00      630.98     31.43 o 
   6   0   0      926.27      892.58     14.49 o 
   7   0   0      152.64      145.52      9.52 o 
   8   0   0       13.55       24.28      6.46 o 
   9   0   0        1.90       -1.81      4.35 o 
  10   0   0       46.75       51.53     52.55 o 
  11   0   0        1.25       -3.04     31.59 o 
 -11   1   0       59.42       65.72     66.06 o 
 -10   1   0       15.58       35.82     30.75 o 
  -9   1   0        2.75        5.91     26.02 o 
  -8   1   0       66.22       60.14      9.24 o 
  -7   1   0      435.17      422.79      6.98 o 
  -6   1   0        2.37        4.72      5.33 o 
  -5   1   0     2097.09     2201.58     22.03 o 
  -4   1   0       62.26       64.71      5.32 o 
  -3   1   0      684.88      588.69      7.95 o 
  -2   1   0     3655.21     3810.74     34.23 o 
  -1   1   0    16177.30    17655.47    306.83 o 
   2   1   0     2449.23     2432.04     26.58 o 
   3   1   0      362.14      335.66      9.83 o 
   4   1   0       75.61       87.21      7.79 o 
   5   1   0     1422.68     1358.83     17.94 o 
   6   1   0       15.55       15.93      8.53 o 
   7   1   0      894.71      975.48     22.90 o 
   8   1   0       37.11       34.88      6.22 o 
   9   1   0      164.77      174.64     16.27 o 
  10   1   0        0.07       53.05     29.91 o 
  11   1   0       66.44       49.34     35.65 o 
 -10   2   0       39.17        8.28     30.58 o 
  -9   2   0       39.65       51.36     28.55 o 
  -8   2   0       23.40       42.07     25.34 o 
  -7   2   0      220.52      208.90     15.38 o 
  -6   2   0      475.86      480.16     27.79 o 
  -5   2   0      350.72      315.45     10.62 o 
  -4   2   0     4078.22     4123.64     47.81 o 
  -3   2   0      129.03      108.47      8.09 o 
  -2   2   0     1896.25     1787.23     35.13 o 
  -1   2   0      700.72      813.23      9.93 o 
   0   2   0    10266.12    10823.34     86.08 o 
   1   2   0     2368.96     2513.04     28.37 o 
   2   2   0     2656.83     2601.52     37.72 o 
   3   2   0      332.41      396.44     20.94 o 
   4   2   0      746.04      634.32     16.37 o 
   5   2   0       42.00       46.75      9.38 o 
   6   2   0     1308.33     1310.24     21.74 o 
   7   2   0      337.95      325.78     14.43 o 
   8   2   0      309.12      348.12     11.93 o 
   9   2   0      127.52      130.35      8.89 o 
  10   2   0      208.02      234.11     11.67 o 
  11   2   0       19.71        3.04     29.91 o 
 -10   3   0       96.96       93.94     36.49 o 
  -9   3   0        0.19       28.72     27.54 o 
  -8   3   0        3.32      -26.19     42.07 o 
  -7   3   0      225.71      325.92     28.72 o 
  -6   3   0      830.91      820.80      8.87 o 
  -5   3   0       44.56       40.39      9.64 o 
  -4   3   0      643.05      653.57     13.27 o 
  -3   3   0      725.07      712.53     10.31 o 
  -2   3   0      117.80       86.72     11.56 o 
  -1   3   0     1359.74     1294.78     12.52 o 
   0   3   0     2284.47     2255.64     19.26 o 
   1   3   0     1557.44     1447.56     23.94 o 
   2   3   0      567.86      500.55     17.49 o 
   3   3   0     1421.04     1203.82     24.03 o 
   4   3   0        7.90        8.81     15.80 o 
   5   3   0      419.52      426.76     17.56 o 
   6   3   0      217.54      220.33     15.34 o 
   7   3   0      711.53      717.82     22.89 o 
   8   3   0       40.73       60.84     27.12 o 
   9   3   0      284.52      330.63     21.18 o 
  10   3   0       47.07       48.20     11.18 o 
  11   3   0       71.11       92.25     34.64 o 
  -9   4   0       34.49       81.78     52.71 o 
  -8   4   0       23.91       56.94     25.34 o 
  -7   4   0        7.07       31.26     21.46 o 
  -6   4   0      124.72      132.05     15.55 o 
  -5   4   0      257.48      265.29     19.12 o 
  -4   4   0      614.25      600.74     12.81 o 
  -3   4   0       17.41       15.17      6.65 o 
  -2   4   0       76.27       90.84      6.06 o 
  -1   4   0      529.41      508.22     10.88 o 
   0   4   0      383.88      368.38      8.60 o 
   1   4   0       71.00      130.45     14.16 o 
   2   4   0     1227.55     1141.19     52.97 o 
   3   4   0     2369.75     2496.44     40.28 o 
   4   4   0      406.70      383.28     14.54 o 
   5   4   0      818.57      798.61     24.08 o 
   6   4   0     3505.11     3540.18     68.28 o 
   7   4   0     2641.16     2656.78     63.36 o 
   8   4   0       12.17        2.07     13.16 o 
   9   4   0        8.90       22.26     15.71 o 
  10   4   0      208.32      243.81     19.99 o 
  11   4   0       17.49       11.25     11.72 o 
  -9   5   0        0.87       31.09     28.05 o 
  -8   5   0       51.87       87.52     27.20 o 
  -7   5   0        2.44       28.22     22.13 o 
  -6   5   0       70.71       59.07     10.10 o 
  -5   5   0       22.87       20.42     16.64 o 
  -4   5   0      957.30      899.22     23.37 o 
  -3   5   0      162.96      170.85      9.70 o 
  -2   5   0        3.16       14.43      6.50 o 
  -1   5   0     2268.72     2363.03     21.19 o 
   0   5   0      846.19      756.04     23.25 o 
   1   5   0     1160.40     1241.83     16.07 o 
   2   5   0     4649.46     5209.61     74.29 o 
   3   5   0       15.84       33.76     13.40 o 
   4   5   0      140.81      149.09     16.58 o 
   5   5   0      415.46      390.29     48.15 o 
   6   5   0     2025.77     2041.22     55.76 o 
   7   5   0        2.36       16.41     12.53 o 
   8   5   0       36.13       31.16     12.94 o 
   9   5   0      234.81      272.50     17.10 o 
  10   5   0       68.09       75.43     14.25 o 
  11   5   0      130.33      156.09     17.97 o 
  -8   6   0        0.02       -2.87     22.81 o 
  -7   6   0        2.30       -2.55      9.55 o 
  -6   6   0        2.72       12.27      7.40 o 
  -5   6   0      706.45      720.69     16.11 o 
  -4   6   0       56.02       67.97     15.38 o 
  -3   6   0       35.88       26.10     15.30 o 
  -2   6   0      236.78      221.65     16.76 o 
  -1   6   0     2277.90     2226.24     37.41 o 
   0   6   0      116.89      134.68     15.14 o 
   1   6   0     2459.21     2506.33     26.75 o 
   2   6   0      718.28      719.50     21.15 o 
   3   6   0      380.96      377.26     23.91 o 
   4   6   0        0.55       13.30     17.23 o 
   5   6   0      381.41      364.73     32.10 o 
   6   6   0      846.48      852.95     31.72 o 
   7   6   0       90.37       78.50     21.20 o 
   8   6   0      388.80      408.35     20.48 o 
   9   6   0      176.79       99.84     27.71 o 
  10   6   0       84.17       71.49     15.91 o 
  11   6   0       62.31       75.19     25.51 o 
  -7   7   0      236.96      306.83     29.91 o 
  -6   7   0      148.21      162.47     23.08 o 
  -5   7   0        3.74        2.91      6.76 o 
  -4   7   0      180.15      190.49      8.64 o 
  -3   7   0      139.48      174.77     19.81 o 
  -2   7   0       93.04       95.92      9.45 o 
  -1   7   0       67.46       69.23      7.63 o 
   0   7   0     2115.57     2082.09     49.65 o 
   1   7   0       26.59       13.60      9.49 o 
   2   7   0      284.51      256.58     41.44 o 
   3   7   0      138.04      164.13     31.66 o 
   4   7   0       40.90       23.46     15.44 o 
   5   7   0       33.70       22.72     15.72 o 
   6   7   0      668.91      644.02     43.51 o 
   7   7   0       34.85       32.04     15.72 o 
   8   7   0      537.11      590.15     48.83 o 
   9   7   0       32.86       25.49     15.90 o 
  10   7   0       28.20       43.25     21.82 o 
  -7   8   0       10.22       28.38     39.03 o 
  -6   8   0       32.95       27.52      6.46 o 
  -5   8   0      362.11      312.97     10.37 o 
  -4   8   0        6.03       10.80      7.96 o 
  -3   8   0      228.30      238.34     20.36 o 
  -2   8   0      103.40      128.97     11.80 o 
  -1   8   0     1355.07     1282.73     23.50 o 
   0   8   0       17.08       13.55     10.54 o 
   1   8   0     1418.56     1370.36     21.59 o 
   2   8   0       41.04       46.49     12.94 o 
   3   8   0      158.83      224.17     20.66 o 
   4   8   0        4.34       23.15     16.63 o 
   5   8   0      236.48      202.14     36.83 o 
   6   8   0      212.42      167.68     47.39 o 
   7   8   0       68.03      140.35     60.82 o 
   8   8   0        3.24      -20.51     20.51 o 
   9   8   0      205.31      227.99     26.58 o 
  10   8   0       10.92       15.52     20.86 o 
  -7   9   0       11.98       -4.90     37.17 o 
  -6   9   0        9.94      -20.44     20.44 o 
  -5   9   0        0.42        0.27      8.47 o 
  -4   9   0      376.77      377.70     12.09 o 
  -3   9   0      206.06      224.88     22.56 o 
  -2   9   0      241.50      243.55     45.96 o 
  -1   9   0        2.08       -1.04      8.73 o 
   0   9   0      297.85      296.79     26.34 o 
   1   9   0      126.92      119.12     12.62 o 
   2   9   0      784.60      795.25     20.70 o 
   3   9   0       89.04      114.65     27.38 o 
   4   9   0       23.59       52.21     22.07 o 
   5   9   0        6.11      -23.89     27.03 o 
   6   9   0      452.05      454.29     50.77 o 
   7   9   0       36.23       34.11     22.66 o 
   8   9   0      505.59      481.20     55.33 o 
   9   9   0       22.73       34.91     24.33 o 
  -6  10   0       25.00       47.31     22.30 o 
  -5  10   0       88.83       62.02     10.37 o 
  -4  10   0       66.97       27.61     18.59 o 
  -3  10   0      236.31      206.83     28.64 o 
  -2  10   0       25.44       38.86     19.60 o 
  -1  10   0       12.81       -4.56     19.09 o 
   0  10   0       17.49       13.04      8.28 o 
   1  10   0      665.40      701.20     46.79 o 
   2  10   0      441.63      416.59     12.93 o 
   3  10   0        5.22       -5.73      9.68 o 
   4  10   0        5.81        1.68      7.61 o 
   5  10   0      559.27      553.83     36.22 o 
   6  10   0      251.48      206.86     64.46 o 
   7  10   0      118.54      128.71     40.29 o 
   8  10   0      119.45      203.17     73.92 o 
   9  10   0       55.89       73.53     23.21 o 
  -4  11   0        9.11        4.16      9.58 o 
  -3  11   0       85.15       61.33     20.95 o 
  -2  11   0       56.27      106.44     22.98 o 
  -1  11   0       49.75       45.79     23.15 o 
   0  11   0        0.84       -1.86      7.41 o 
   1  11   0       28.17       20.91      7.59 o 
   2  11   0       32.83       24.64     13.93 o 
   3  11   0       49.41       37.73     14.53 o 
   4  11   0       77.42       62.94      8.15 o 
   5  11   0       51.89       48.18     13.63 o 
   6  11   0       31.10        3.81     20.18 o 
   7  11   0       30.61       56.53     28.82 o 
   8  11   0       67.09       46.86     24.78 o 
  -3  12   0        4.72       -4.22     16.56 o 
  -2  12   0       14.67       44.44     24.33 o 
  -1  12   0       27.93       48.83     25.34 o 
   0  12   0       52.54       24.16     25.85 o 
   1  12   0      118.80      179.26     32.61 o 
   2  12   0      111.48       30.24     29.06 o 
   3  12   0        1.26       26.21     24.08 o 
   4  12   0      182.18      158.11     26.82 o 
   5  12   0       83.35       86.66     81.94 o 
   6  12   0      115.22      117.74     45.96 o 
   0  13   0       33.64       25.51     29.40 o 
   1  13   0       44.46       32.61     31.09 o 
   2  13   0       10.59       -0.84     29.40 o 
   3  13   0      170.50      332.51     44.77 o 
   4  13   0        5.12       -2.76     29.23 o 
  -4 -13   1        2.86       24.84     25.69 o 
  -3 -13   1       89.94      113.57     67.75 o 
  -2 -13   1        7.28       41.62     27.12 o 
  -1 -13   1       31.79       18.42     52.55 o 
   0 -13   1       26.21       15.21     49.50 o 
  -6 -12   1       49.32       38.58     26.18 o 
  -5 -12   1        0.29      -19.71     45.62 o 
  -4 -12   1      152.39      199.60     27.69 o 
  -3 -12   1       54.78       44.55     33.79 o 
  -2 -12   1       56.81       39.23     17.95 o 
  -1 -12   1       82.30       80.69     18.14 o 
   0 -12   1      112.44       64.61     18.75 o 
   1 -12   1        4.17       16.56     24.67 o 
   2 -12   1        0.59      -23.48     23.48 o 
  -7 -11   1      104.32      131.18     49.25 o 
  -6 -11   1       15.38       24.62     27.86 o 
  -5 -11   1       82.02       79.53     22.55 o 
  -4 -11   1       70.17       72.01     38.48 o 
  -3 -11   1      179.09      181.02     11.73 o 
  -2 -11   1       14.20       14.73      8.30 o 
  -1 -11   1      376.78      348.39     36.20 o 
   0 -11   1        9.88        5.69     13.83 o 
   1 -11   1       15.24       34.41     10.68 o 
   2 -11   1       11.16      -11.32     20.78 o 
   3 -11   1      204.50      184.50     25.17 o 
   4 -11   1       25.07       -1.52     13.52 o 
  -8 -10   1       15.81       -4.92     20.70 o 
  -7 -10   1       48.91       47.98     26.48 o 
  -6 -10   1      112.07      155.42     24.51 o 
  -5 -10   1       19.19       24.01     21.63 o 
  -4 -10   1       32.86       27.23      9.99 o 
  -3 -10   1       52.93       51.67      9.60 o 
  -2 -10   1      209.08      250.11     15.70 o 
  -1 -10   1      388.45      375.61     19.36 o 
   0 -10   1       15.68       10.02     11.46 o 
   1 -10   1      191.01      150.49     23.48 o 
   2 -10   1       83.03       99.46     31.59 o 
   3 -10   1       97.98       94.45     34.30 o 
   4 -10   1       21.66       15.70     16.65 o 
   5 -10   1        6.34       -0.99      7.52 o 
   6 -10   1       80.05       20.27     36.83 o 
  -9  -9   1        0.95       12.39     19.97 o 
  -8  -9   1      282.40      365.17     27.31 o 
  -7  -9   1      214.15      174.42     39.59 o 
  -6  -9   1       73.04       93.55     21.17 o 
  -5  -9   1        2.90       -3.32     17.43 o 
  -4  -9   1       32.11       16.72     28.55 o 
  -3  -9   1        1.37        6.24      8.46 o 
  -2  -9   1      239.16      235.14     11.99 o 
  -1  -9   1       12.81        2.27      7.80 o 
   0  -9   1      218.15      217.58     14.26 o 
   1  -9   1      560.73      585.97     15.04 o 
   2  -9   1       67.67       62.56     14.90 o 
   3  -9   1       60.89       69.09     13.18 o 
   4  -9   1      173.76      174.70     20.61 o 
   5  -9   1       96.52       71.29     10.08 o 
   6  -9   1       23.27       14.53     35.14 o 
   7  -9   1       36.03       30.58     23.99 o 
  -9  -8   1      237.39      256.60     94.62 o 
  -8  -8   1        2.08       22.70     29.74 o 
  -7  -8   1      468.07      446.08     37.93 o 
  -6  -8   1       29.43       51.55     35.82 o 
  -5  -8   1       10.31       35.72     17.60 o 
  -4  -8   1        6.76       13.91     19.96 o 
  -3  -8   1      327.16      314.94     27.96 o 
  -2  -8   1        3.70       10.54      8.55 o 
  -1  -8   1     1785.83     1830.60     29.22 o 
   0  -8   1        6.09        1.82     10.17 o 
   1  -8   1        3.09       -5.04     11.71 o 
   2  -8   1       14.71       37.56      9.29 o 
   3  -8   1      522.65      554.57     15.82 o 
   4  -8   1        0.48        4.59      9.62 o 
   5  -8   1       55.01       51.84      8.25 o 
   6  -8   1       13.74        4.84      5.65 o 
   7  -8   1        0.85      -20.61     22.47 o 
   8  -8   1        4.80       -8.28     24.50 o 
 -10  -7   1       79.48       58.58     19.02 o 
  -9  -7   1        0.09      -10.80     16.12 o 
  -8  -7   1      177.90      221.12     20.71 o 
  -7  -7   1        7.76      -23.48     27.46 o 
  -6  -7   1       23.58       29.00     16.31 o 
  -5  -7   1      133.00      123.73     18.69 o 
  -4  -7   1      325.82      311.80     25.87 o 
  -3  -7   1      226.05      246.61     20.49 o 
  -2  -7   1      480.60      465.74     22.24 o 
  -1  -7   1      102.67      119.55     12.18 o 
   0  -7   1      421.20      421.20     12.14 o 
   1  -7   1       16.46        7.74      9.60 o 
   2  -7   1      637.45      576.64     36.31 o 
   3  -7   1      188.99      203.94     27.64 o 
   4  -7   1       46.77       47.66     13.27 o 
   5  -7   1       94.92       99.40     14.03 o 
   6  -7   1       22.18       11.88      8.04 o 
   7  -7   1      163.81      170.82     45.28 o 
 -10  -6   1       10.45       20.93     26.41 o 
  -9  -6   1      103.02       79.73     19.66 o 
  -8  -6   1       11.27        7.00     16.45 o 
  -7  -6   1      198.07      234.42     22.09 o 
  -6  -6   1      337.34      372.25     35.90 o 
  -5  -6   1     1046.56     1001.91     38.44 o 
  -4  -6   1       81.70      112.83     26.78 o 
  -3  -6   1        3.74       -6.91     16.63 o 
  -2  -6   1      101.33       90.12     14.44 o 
  -1  -6   1     1817.99     1744.55     23.61 o 
   0  -6   1      139.30      147.06      9.94 o 
   1  -6   1     1513.69     1437.98     21.04 o 
   2  -6   1        2.19       19.18      6.96 o 
   3  -6   1      404.89      405.36     11.77 o 
   4  -6   1      144.25      158.84     11.83 o 
   5  -6   1      563.47      556.19     10.08 o 
   6  -6   1        2.45        6.59      8.88 o 
   7  -6   1       22.67       22.30     21.80 o 
   8  -6   1       12.70       18.08     41.39 o 
 -10  -5   1        7.64      -16.73     16.73 o 
  -9  -5   1      130.97      152.18     20.25 o 
  -8  -5   1       69.04       76.58     14.93 o 
  -7  -5   1     1471.94     1299.03     30.50 o 
  -6  -5   1       12.13        8.83     13.52 o 
  -5  -5   1      171.45      174.22     17.27 o 
  -4  -5   1      228.58      197.44     20.36 o 
  -3  -5   1      290.46      240.87     23.40 o 
  -2  -5   1     3079.67     3118.85     44.80 o 
  -1  -5   1     1014.20     1059.37     22.22 o 
   0  -5   1     2182.51     2100.33     24.65 o 
   1  -5   1        4.56        9.90      6.12 o 
   2  -5   1       72.49       52.19      5.68 o 
   3  -5   1      660.76      765.73     26.64 o 
   4  -5   1      497.32      482.80     16.62 o 
   5  -5   1       10.26        8.24      5.08 o 
   6  -5   1       26.22       13.72      7.14 o 
   7  -5   1      292.02      260.53     28.72 o 
   8  -5   1      181.96      235.53     30.58 o 
   9  -5   1       10.95      -29.91     29.91 o 
 -11  -4   1       28.15       18.32     11.79 o 
 -10  -4   1       50.85       51.33     16.26 o 
  -9  -4   1        9.32       15.69     11.97 o 
  -8  -4   1      164.57      196.25     16.81 o 
  -7  -4   1      368.03      350.85     18.16 o 
  -6  -4   1      157.00      142.88     15.20 o 
  -5  -4   1      740.06      723.52     22.56 o 
  -4  -4   1      436.13      440.74     17.66 o 
  -3  -4   1     1590.36     1665.71     75.86 o 
  -2  -4   1     9207.88    10100.25    130.38 o 
  -1  -4   1     3412.61     3273.45     42.86 o 
   0  -4   1        4.00        6.47      5.47 o 
   1  -4   1      510.11      446.54      9.26 o 
   2  -4   1        2.22       11.69      5.02 o 
   3  -4   1     1018.43     1013.74     20.71 o 
   4  -4   1      510.76      521.02     15.24 o 
   5  -4   1      610.25      619.96     25.06 o 
   6  -4   1        0.68      -10.14     18.42 o 
   7  -4   1        2.43       34.13     21.12 o 
   8  -4   1       15.50       -3.89     22.13 o 
   9  -4   1       66.63       64.54     29.23 o 
  10  -4   1       22.31        2.03     50.18 o 
 -11  -3   1       58.57       12.16     54.57 o 
 -10  -3   1        1.72       -4.53     13.33 o 
  -9  -3   1      249.00      238.87     25.85 o 
  -8  -3   1      391.67      408.87     35.99 o 
  -7  -3   1      517.81      559.98     18.28 o 
  -6  -3   1     1555.87     1648.82     35.88 o 
  -5  -3   1      645.85      595.42     23.23 o 
  -4  -3   1      428.74      329.51     16.53 o 
  -3  -3   1     2459.30     2501.04     46.38 o 
  -2  -3   1     4615.87     4784.88     67.90 o 
  -1  -3   1     2652.02     2585.19     36.37 o 
   0  -3   1      485.97      397.17     23.25 o 
   1  -3   1       67.26       54.98      6.49 o 
   2  -3   1      457.59      571.48      7.64 o 
   3  -3   1      548.54      543.04     28.51 o 
   4  -3   1       67.86       60.04      5.31 o 
   5  -3   1      832.71      791.14     23.23 o 
   6  -3   1       48.93       56.43     20.27 o 
   7  -3   1        0.28       17.40     20.44 o 
   8  -3   1       15.52       53.90     42.07 o 
   9  -3   1       14.44       31.59     45.96 o 
  10  -3   1       37.88       71.64     32.61 o 
 -11  -2   1       22.76       80.25     37.34 o 
 -10  -2   1       32.17       26.00      8.64 o 
  -9  -2   1       29.48       16.70     15.48 o 
  -8  -2   1      480.55      522.15     39.96 o 
  -7  -2   1      271.00      292.64     17.06 o 
  -6  -2   1     1190.96     1166.38     33.99 o 
  -5  -2   1      917.43      868.15     18.23 o 
  -4  -2   1      211.28      202.71     13.50 o 
  -3  -2   1      440.51      463.07     16.56 o 
  -2  -2   1     8327.41     8340.43    103.25 o 
  -1  -2   1     4707.77     4760.00     70.78 o 
   0  -2   1      918.83      851.37     22.46 o 
   1  -2   1     5747.44     5799.12     43.98 o 
   2  -2   1      141.10      132.38      6.32 o 
   3  -2   1      170.37      226.18      3.25 o 
   4  -2   1     1106.99     1010.81     17.46 o 
   5  -2   1     1012.47      925.71     48.49 o 
   6  -2   1      292.32      274.22     41.90 o 
   7  -2   1       66.35       85.15     40.04 o 
   8  -2   1       81.11       68.43     24.67 o 
   9  -2   1      120.93      130.60     30.41 o 
  10  -2   1       11.93       48.66     31.59 o 
  11  -2   1       36.37      117.59     39.20 o 
 -11  -1   1       70.99       27.71     36.49 o 
 -10  -1   1        6.03       18.75     51.70 o 
  -9  -1   1      310.13      334.08     12.71 o 
  -8  -1   1       22.70       11.22      8.63 o 
  -7  -1   1      211.82      225.21     10.72 o 
  -6  -1   1      698.52      632.88     18.44 o 
  -5  -1   1        7.59        0.03      8.05 o 
  -4  -1   1      776.58      728.25     16.61 o 
  -3  -1   1       49.75       26.83      9.69 o 
  -2  -1   1      179.07      203.96     18.08 o 
  -1  -1   1     4308.88     4147.85     42.77 o 
   1  -1   1      502.66      496.33      5.83 o 
   2  -1   1     3043.83     3190.10     49.18 o 
   3  -1   1      365.84      361.06     18.08 o 
   4  -1   1     1388.91     1358.75     32.61 o 
   5  -1   1     4653.38     4918.50    112.36 o 
   6  -1   1      181.46      196.33     39.03 o 
   7  -1   1      668.56      739.19     35.82 o 
   8  -1   1      200.98      204.44     28.55 o 
   9  -1   1        6.10        6.59     41.56 o 
  10  -1   1       68.61       92.08     31.43 o 
  11  -1   1       70.36       41.90     34.47 o 
 -11   0   1        5.51       16.56     60.99 o 
 -10   0   1       71.13      113.37     35.82 o 
  -9   0   1        0.08       -6.93      6.93 o 
  -8   0   1      186.49      192.91     15.28 o 
  -7   0   1       37.46       49.56      7.04 o 
  -6   0   1      618.27      617.99     15.00 o 
  -5   0   1       38.04       39.94      6.56 o 
  -4   0   1        4.42       14.28      7.26 o 
  -3   0   1      105.95      101.78      7.71 o 
  -2   0   1     1310.74     1213.23     21.23 o 
  -1   0   1      337.09      321.47      6.14 o 
   2   0   1       29.37       16.06      3.19 o 
   3   0   1       22.01       40.90      2.97 o 
   4   0   1     5223.93     5531.91     48.37 o 
   5   0   1      859.83     1058.29     21.17 o 
   6   0   1      230.09      205.75     13.35 o 
   7   0   1      429.92      459.58     17.61 o 
   8   0   1       86.36       85.92      3.58 o 
   9   0   1      103.96      100.02     27.88 o 
  10   0   1      187.25      197.51     34.64 o 
  11   0   1        0.62       25.85     31.76 o 
 -10   1   1        6.26      -17.91     54.74 o 
  -9   1   1       10.69       16.94     12.52 o 
  -8   1   1      102.01      107.37      6.63 o 
  -7   1   1        3.62        6.86      4.66 o 
  -6   1   1      320.35      317.42     15.63 o 
  -5   1   1      629.49      594.28     27.12 o 
  -4   1   1      568.83      613.46     11.69 o 
  -3   1   1      684.10      616.54     10.10 o 
  -2   1   1      336.04      377.17     11.66 o 
  -1   1   1    15614.85    16535.54    203.61 o 
   2   1   1      815.33      842.63      8.86 o 
   3   1   1     1346.72     1323.89     21.73 o 
   4   1   1       72.70       72.77     10.64 o 
   5   1   1      889.82      818.96     21.14 o 
   6   1   1      239.29      236.16     11.24 o 
   7   1   1      184.41      214.19     21.73 o 
   8   1   1       38.89       30.83      9.70 o 
   9   1   1      166.00      175.59     16.00 o 
  10   1   1       22.98       -2.20     25.01 o 
  11   1   1      101.80       89.88     34.64 o 
 -10   2   1       94.18      105.94     37.34 o 
  -9   2   1       10.50       28.38     49.00 o 
  -8   2   1        4.39        2.44      4.16 o 
  -7   2   1      335.58      354.96     29.99 o 
  -6   2   1      188.01      167.98     14.26 o 
  -5   2   1        9.11       -3.68      5.48 o 
  -4   2   1     1136.10     1108.08     26.10 o 
  -3   2   1      158.64      134.12      5.55 o 
  -2   2   1     4419.23     4485.82     74.76 o 
  -1   2   1     2745.74     2804.85     42.91 o 
   0   2   1     5026.25     5046.06     64.37 o 
   1   2   1     3761.95     3883.58     41.33 o 
   2   2   1        7.62        7.84      7.59 o 
   3   2   1      149.85      153.88     19.43 o 
   4   2   1     3754.17     3593.26     99.26 o 
   5   2   1      209.84      189.80      9.73 o 
   6   2   1      517.23      518.31     24.33 o 
   7   2   1       12.74       22.88      9.18 o 
   8   2   1      396.50      415.26     10.94 o 
   9   2   1        3.48       -0.24      5.71 o 
  10   2   1      207.04      203.28     10.37 o 
  11   2   1       34.43       23.82     30.07 o 
 -10   3   1       65.95       77.55     37.17 o 
  -9   3   1       10.94       -1.86     26.70 o 
  -8   3   1      260.51      305.81     33.62 o 
  -7   3   1      123.51      140.22     10.83 o 
  -6   3   1      260.69      290.98     66.32 o 
  -5   3   1      350.48      374.99     16.48 o 
  -4   3   1     1408.75     1462.61     36.16 o 
  -3   3   1     1131.27     1114.56     19.74 o 
  -2   3   1     1148.59     1099.00     21.12 o 
  -1   3   1      625.14      884.97     37.09 o 
   0   3   1     6163.03     6663.03     60.96 o 
   1   3   1      865.84      899.76     10.65 o 
   2   3   1       59.73      124.56     21.12 o 
   3   3   1        9.45        1.59     10.73 o 
   4   3   1      223.54      222.02     17.49 o 
   5   3   1      573.82      564.27     16.75 o 
   6   3   1        6.93       11.38      8.78 o 
   7   3   1      888.33      850.28     21.37 o 
   8   3   1        7.30        0.22     15.24 o 
   9   3   1      411.40      492.31     21.47 o 
  10   3   1        4.68        6.48     11.95 o 
  11   3   1      256.49      204.78     60.49 o 
  -9   4   1       39.44       86.00     32.10 o 
  -8   4   1       23.76       20.11     42.75 o 
  -7   4   1      457.72      457.82     19.38 o 
  -6   4   1       41.27       36.51      7.92 o 
  -5   4   1      503.39      533.85     17.19 o 
  -4   4   1       22.58       24.37      9.97 o 
  -3   4   1     1201.92     1205.47     19.08 o 
  -2   4   1       87.89       76.90      5.72 o 
  -1   4   1     1642.27     1684.30     20.87 o 
   0   4   1     4513.93     4823.41     41.11 o 
   1   4   1        3.66       15.86      4.71 o 
   2   4   1      125.30      182.85     16.73 o 
   3   4   1        4.63      -16.18     16.18 o 
   4   4   1     1971.16     2068.77     46.38 o 
   5   4   1      164.26      158.93     12.06 o 
   6   4   1     1553.92     1579.10     28.29 o 
   7   4   1      190.05      197.19     13.71 o 
   8   4   1       78.60       97.32     12.33 o 
   9   4   1        0.53       -6.28     10.57 o 
  10   4   1      169.37      196.30     12.16 o 
  11   4   1        9.13       11.83     18.76 o 
  -8   5   1      203.53      202.41     31.59 o 
  -7   5   1       39.42       18.56      4.17 o 
  -6   5   1      368.16      390.60     13.53 o 
  -5   5   1       14.15       17.77      9.09 o 
  -4   5   1       59.72       56.33      7.81 o 
  -3   5   1       72.04       85.38      7.48 o 
  -2   5   1      991.37     1085.41     25.09 o 
  -1   5   1       68.60       81.98      7.34 o 
   0   5   1      674.59      633.72     11.34 o 
   1   5   1       23.24       26.32      6.40 o 
   2   5   1      821.85      814.73     31.59 o 
   3   5   1       39.68       38.25     11.10 o 
   4   5   1      213.10      195.03     16.78 o 
   5   5   1      297.25      284.92     16.17 o 
   6   5   1     1481.74     1447.03     29.53 o 
   7   5   1       35.84       42.59     22.95 o 
   8   5   1      132.55      162.12     14.09 o 
   9   5   1      420.60      443.36     22.62 o 
  10   5   1        3.83        5.24     12.92 o 
  11   5   1       13.04        1.56     10.68 o 
  -8   6   1        1.09       40.04     26.19 o 
  -7   6   1      164.04      169.59     18.37 o 
  -6   6   1       91.37       94.94     15.54 o 
  -5   6   1      566.55      573.63     11.50 o 
  -4   6   1      223.89      209.06     10.21 o 
  -3   6   1      515.09      483.60     29.18 o 
  -2   6   1       21.87       24.12      8.19 o 
  -1   6   1     1400.19     1384.61     21.31 o 
   0   6   1      992.53      998.92     12.93 o 
   1   6   1     1792.30     1815.22     34.00 o 
   2   6   1      389.39      382.45      7.44 o 
   3   6   1      140.87       96.27     14.03 o 
   4   6   1       15.42        9.71     12.66 o 
   5   6   1     1415.45     1447.45     31.83 o 
   6   6   1      117.31      123.04     31.93 o 
   7   6   1      273.76      294.13     18.17 o 
   8   6   1      125.83      126.70     15.56 o 
   9   6   1        6.15      -11.07     17.38 o 
  10   6   1       78.41       74.14     12.88 o 
  11   6   1       16.65       16.17     12.24 o 
  -7   7   1      133.25      109.99     26.19 o 
  -6   7   1      104.01       99.44      8.69 o 
  -5   7   1       19.63       -0.25      8.42 o 
  -4   7   1      320.73      292.95     16.21 o 
  -3   7   1       43.51       52.46      9.06 o 
  -2   7   1      247.81      264.29     15.55 o 
  -1   7   1       46.44       44.23     12.18 o 
   0   7   1     3028.57     3126.42     44.09 o 
   1   7   1       70.95       70.66      5.34 o 
   2   7   1      789.71      781.17     17.90 o 
   3   7   1        4.78       20.61     14.46 o 
   4   7   1       33.30       24.27     15.05 o 
   5   7   1      180.28      172.25     18.20 o 
   6   7   1      215.69      227.47     45.87 o 
   7   7   1      475.58      489.37     22.33 o 
   8   7   1       47.60      149.64     38.52 o 
   9   7   1       77.32       78.46     27.88 o 
  10   7   1       10.43      -14.53     27.08 o 
  -6   8   1        0.26        4.54      9.86 o 
  -5   8   1      257.82      262.33     14.32 o 
  -4   8   1        8.86       -5.12      8.17 o 
  -3   8   1      115.63      135.38     24.86 o 
  -2   8   1       38.66       41.96     14.70 o 
  -1   8   1      682.78      703.19     21.88 o 
   0   8   1        0.04       -0.06      6.15 o 
   1   8   1       31.85       29.74     10.07 o 
   2   8   1        9.12        6.29      8.97 o 
   3   8   1      434.67      482.53     21.14 o 
   4   8   1       38.46       19.15     16.42 o 
   5   8   1      327.17      366.69     27.99 o 
   6   8   1      216.51      243.85     28.64 o 
   7   8   1      550.10      593.99     62.01 o 
   8   8   1        1.35      -10.29     19.14 o 
   9   8   1      144.74      137.16     23.57 o 
  10   8   1       70.77       12.32     25.53 o 
  -6   9   1       34.61       25.34     19.94 o 
  -5   9   1       57.27       72.92      9.93 o 
  -4   9   1      206.32      210.26     14.96 o 
  -3   9   1       23.10        8.09      9.85 o 
  -2   9   1      528.23      534.25     25.26 o 
  -1   9   1       14.11       -8.11     17.40 o 
   0   9   1       75.08       47.31     38.18 o 
   1   9   1      308.98      289.42     25.01 o 
   2   9   1       95.97       81.45      8.69 o 
   3   9   1        0.19       -5.64     18.75 o 
   4   9   1      511.55      472.18     15.70 o 
   5   9   1       27.75       31.26     17.62 o 
   6   9   1      133.59      149.34     20.84 o 
   7   9   1       86.71       69.87     42.83 o 
   8   9   1       96.29       93.30     28.22 o 
   9   9   1        2.95       19.17     13.15 o 
  10   9   1       51.53       43.11     29.52 o 
  -6  10   1        7.71       13.18     19.43 o 
  -5  10   1       29.57       17.05      9.25 o 
  -4  10   1       31.44       35.40      9.84 o 
  -3  10   1       96.46       98.91     11.24 o 
  -2  10   1        0.40       11.07      9.59 o 
  -1  10   1      226.65      269.49     26.70 o 
   0  10   1       58.37       57.61     23.15 o 
   1  10   1      153.67      128.28     22.30 o 
   2  10   1      356.29      308.34     46.38 o 
   3  10   1      455.76      389.62     38.19 o 
   4  10   1       99.32       94.61     10.64 o 
   5  10   1      237.37      257.53     24.24 o 
   6  10   1       17.54        7.73     42.32 o 
   7  10   1      128.32      209.69     44.35 o 
   8  10   1       12.55      -12.96     33.57 o 
   9  10   1       78.98       51.91     13.98 o 
  -4  11   1       41.12       52.08     11.92 o 
  -3  11   1       36.45       25.08      9.28 o 
  -2  11   1       74.75       62.85     22.64 o 
   0  11   1        1.60       38.02     23.99 o 
   1  11   1      152.30       87.01     28.38 o 
   2  11   1       30.97       18.92     17.57 o 
   3  11   1       54.68       24.50      4.05 o 
   4  11   1      163.72       98.90     26.51 o 
   5  11   1       44.28       19.27     27.71 o 
   6  11   1      415.34      458.33     43.59 o 
   7  11   1      152.04      174.64     55.67 o 
   8  11   1       68.55       62.20     29.60 o 
  -3  12   1       27.44      -19.26     19.26 o 
  -2  12   1      120.91      167.10     23.82 o 
  -1  12   1        9.53      -15.54     23.15 o 
   0  12   1        6.21      -26.02     26.02 o 
   3  12   1      115.34      137.19     33.79 o 
   4  12   1       48.54       45.57     23.06 o 
   5  12   1      124.05      175.91     27.66 o 
   6  12   1       46.13       35.48     24.55 o 
   7  12   1       10.52       15.79     31.93 o 
  -1  13   1        4.32       34.47     27.54 o 
   0  13   1        1.82       50.86     29.91 o 
   1  13   1      113.88       98.33     33.62 o 
   2  13   1       55.01       79.41     34.30 o 
   4  13   1       13.07       16.73     34.81 o 
   5  13   1        7.87       35.65     37.34 o 
  -2 -13   2       55.37       71.18     32.43 o 
  -1 -13   2       36.76       52.14     29.47 o 
  -5 -12   2       16.05       42.60     46.29 o 
  -4 -12   2       13.18       67.51     31.44 o 
  -3 -12   2        1.22       27.17     14.57 o 
  -2 -12   2      248.93      205.92     39.99 o 
  -1 -12   2       18.60       23.46     14.16 o 
   0 -12   2      152.87      126.43     12.88 o 
   1 -12   2        0.25        8.71     15.29 o 
   2 -12   2      186.99      238.06     30.92 o 
  -7 -11   2       11.92       -0.09     35.57 o 
  -6 -11   2        0.84       21.22     23.49 o 
  -5 -11   2        9.75       10.34     21.75 o 
  -4 -11   2       70.54       88.31     27.89 o 
  -3 -11   2      258.36      242.18     19.05 o 
  -2 -11   2       54.61       32.95     23.36 o 
  -1 -11   2      180.33      190.19     28.90 o 
   0 -11   2        5.28        5.56      9.69 o 
   1 -11   2       15.67       36.38     13.71 o 
   2 -11   2       29.68       30.12     16.86 o 
   3 -11   2      100.85       58.97     22.47 o 
  -8 -10   2       27.27        3.69     40.80 o 
  -7 -10   2       35.77       87.72     24.44 o 
  -6 -10   2      245.15      262.34     27.43 o 
  -5 -10   2      102.57      139.57     24.40 o 
  -4 -10   2       33.48       63.08     26.04 o 
  -3 -10   2      254.49      224.10     17.39 o 
  -2 -10   2      579.62      598.72     19.62 o 
  -1 -10   2      162.22      137.41     12.53 o 
   0 -10   2       82.83       72.04     11.44 o 
   1 -10   2       94.90       83.95     14.14 o 
   2 -10   2      153.50      186.80     45.36 o 
   3 -10   2       39.05       42.43     12.70 o 
   4 -10   2       62.90       46.13     17.91 o 
   5 -10   2       28.59       15.05     10.62 o 
   6 -10   2       65.43       38.18     23.32 o 
  -8  -9   2       50.37       13.91     20.78 o 
  -7  -9   2      137.16      181.05     49.08 o 
  -6  -9   2       66.72       50.79     20.93 o 
  -5  -9   2       19.36      -18.82     24.42 o 
  -4  -9   2      268.61      321.51     29.58 o 
  -3  -9   2       74.05       30.71     19.32 o 
  -2  -9   2      118.69      135.37     24.70 o 
  -1  -9   2      354.43      358.60     43.54 o 
   0  -9   2        4.47       -8.71      8.71 o 
   1  -9   2      530.53      532.89     18.13 o 
   2  -9   2       45.55       62.47     10.03 o 
   3  -9   2       23.88       27.63     20.19 o 
   4  -9   2        6.39       16.38     11.28 o 
   5  -9   2      188.94      218.68     14.38 o 
   6  -9   2       17.29        8.11     35.31 o 
   7  -9   2       31.86        6.76     23.82 o 
  -9  -8   2       52.94       26.15     20.30 o 
  -8  -8   2       12.91       41.38     33.73 o 
  -7  -8   2      110.97      140.58     31.00 o 
  -6  -8   2      309.41      310.18     28.81 o 
  -5  -8   2       82.60      111.66     24.50 o 
  -4  -8   2       22.62       24.88     23.91 o 
  -3  -8   2      240.65      225.45     22.81 o 
  -2  -8   2      110.02      108.76     12.04 o 
  -1  -8   2       81.09       86.40     14.07 o 
   0  -8   2      573.17      592.63     28.33 o 
   1  -8   2       59.68      105.66     21.20 o 
   2  -8   2       11.37       18.88     12.53 o 
   3  -8   2      167.32      187.18     11.31 o 
   4  -8   2      475.52      488.41     20.42 o 
   5  -8   2       16.84       27.26      7.75 o 
   6  -8   2       16.33        8.89      7.32 o 
   7  -8   2       45.77       35.14     23.82 o 
   8  -8   2        5.99       14.36     26.02 o 
  -9  -7   2        0.81        8.92     21.60 o 
  -8  -7   2      368.07      355.46     23.91 o 
  -7  -7   2       74.14       54.18     23.22 o 
  -6  -7   2      427.52      448.97     24.87 o 
  -5  -7   2       37.05       16.54     20.05 o 
  -4  -7   2      351.60      323.48     23.81 o 
  -3  -7   2      159.49      153.78     19.61 o 
  -2  -7   2      461.71      485.22     38.95 o 
  -1  -7   2      112.32      135.74     10.59 o 
   0  -7   2      170.63      193.85     17.38 o 
   1  -7   2       42.97       46.92      9.11 o 
   2  -7   2     1028.03     1017.05     18.16 o 
   3  -7   2      321.22      342.25     14.16 o 
   4  -7   2      134.63      169.89     12.83 o 
   5  -7   2        6.39       14.38      8.89 o 
   6  -7   2        3.31        6.64      4.57 o 
   7  -7   2       16.38       16.73     22.13 o 
   8  -7   2       21.46       27.54     25.68 o 
 -10  -6   2        1.00      -27.96     27.96 o 
  -9  -6   2      136.52      134.39     36.16 o 
  -8  -6   2        3.27       17.64     19.66 o 
  -7  -6   2      264.45      327.10     25.30 o 
  -6  -6   2        0.05       -3.29     17.48 o 
  -5  -6   2      183.05      199.82     25.38 o 
  -4  -6   2       53.07       49.22     16.89 o 
  -3  -6   2     1697.63     1662.64     42.97 o 
  -2  -6   2      219.47      248.63     18.54 o 
  -1  -6   2     1520.06     1455.85     22.39 o 
   0  -6   2        2.17        8.57     10.66 o 
   1  -6   2     1096.19     1045.05     23.44 o 
   2  -6   2       22.85       26.06      8.43 o 
   3  -6   2      572.86      557.20     13.44 o 
   4  -6   2      136.19      153.50      9.98 o 
   5  -6   2       80.69       75.14     12.08 o 
   6  -6   2       27.73       22.91      6.14 o 
   7  -6   2        6.80       19.26     37.34 o 
   8  -6   2      166.32      206.63     51.53 o 
 -10  -5   2       77.13       74.71     37.25 o 
  -9  -5   2       16.15       25.34     18.50 o 
  -8  -5   2      207.99      237.96     18.41 o 
  -7  -5   2      160.45      156.37     21.87 o 
  -6  -5   2      206.48      248.36     19.51 o 
  -5  -5   2      120.18      127.16     17.25 o 
  -4  -5   2      446.81      359.34     34.59 o 
  -3  -5   2       49.49       55.76     33.71 o 
  -2  -5   2     1669.16     1600.30     56.52 o 
  -1  -5   2      255.51      293.97     18.48 o 
   0  -5   2     3813.24     3763.23     41.62 o 
   1  -5   2        0.01       -6.23      7.56 o 
   2  -5   2      246.55      205.93     10.46 o 
   3  -5   2       19.44       24.39      6.71 o 
   4  -5   2      666.08      677.28     18.03 o 
   5  -5   2       29.73       24.40     12.20 o 
   6  -5   2      179.87      174.31     10.72 o 
   7  -5   2      265.64      225.39     27.71 o 
   8  -5   2      344.40      346.19     33.12 o 
   9  -5   2       53.80       65.39     29.40 o 
 -10  -4   2        9.10       10.55     15.17 o 
  -9  -4   2       75.06       69.45     14.67 o 
  -8  -4   2      241.34      298.84     37.93 o 
  -7  -4   2      131.53      135.60     18.59 o 
  -6  -4   2        0.70       11.26     23.57 o 
  -5  -4   2      385.48      414.74     19.82 o 
  -4  -4   2      567.08      541.41     24.84 o 
  -3  -4   2     1824.65     1716.41     58.29 o 
  -2  -4   2      535.24      526.07     29.54 o 
  -1  -4   2    11723.54    12225.41    162.42 o 
   0  -4   2     2565.11     2672.76     41.54 o 
   1  -4   2      543.34      544.26     10.54 o 
   2  -4   2      173.62      171.69     13.46 o 
   3  -4   2     1875.46     1913.27     21.21 o 
   4  -4   2      260.68      295.97     32.57 o 
   5  -4   2      949.97      961.36     12.57 o 
   6  -4   2        5.69       -6.93     18.75 o 
   7  -4   2      262.47      249.38     27.20 o 
   8  -4   2      121.94      182.64     28.55 o 
   9  -4   2       15.47       46.46     27.71 o 
  10  -4   2       15.20      -31.93     31.93 o 
 -10  -3   2       11.60        4.70     11.33 o 
  -9  -3   2      434.85      426.40     47.31 o 
  -8  -3   2      158.30      149.02     14.05 o 
  -7  -3   2      233.69      227.92     40.13 o 
  -6  -3   2      310.06      359.81     32.19 o 
  -5  -3   2       10.76       14.34     19.77 o 
  -4  -3   2      445.45      374.10     16.16 o 
  -3  -3   2      984.05     1000.02     38.10 o 
  -2  -3   2     3620.13     3597.08     53.60 o 
  -1  -3   2       20.17        7.11     10.65 o 
   0  -3   2     3343.55     3405.44     44.62 o 
   1  -3   2       37.68       41.17     11.16 o 
   2  -3   2      968.79      875.99     10.57 o 
   3  -3   2       63.56       78.61      6.45 o 
   4  -3   2      636.37      661.90     40.20 o 
   5  -3   2       77.89       69.44     17.74 o 
   6  -3   2     1456.59     1510.81     68.26 o 
   7  -3   2        1.18       34.13     21.29 o 
   8  -3   2      301.22      347.21     31.76 o 
   9  -3   2       13.61       44.44     26.53 o 
  10  -3   2      123.38      111.17     55.59 o 
 -10  -2   2       37.03       -8.50     16.62 o 
  -9  -2   2       18.63       23.23     12.67 o 
  -8  -2   2        4.89       -4.30      9.76 o 
  -7  -2   2     2217.12     2229.68     36.02 o 
  -6  -2   2     1000.06      994.51     35.00 o 
  -5  -2   2     1037.24      999.08     34.58 o 
  -4  -2   2      295.23      284.25     17.57 o 
  -3  -2   2        7.58       -3.23     11.48 o 
  -2  -2   2     2624.07     2446.56     44.18 o 
  -1  -2   2     6572.10     6367.65     79.67 o 
   0  -2   2      219.04      181.59     34.47 o 
   1  -2   2      170.10      122.13      8.25 o 
   2  -2   2       12.16       16.84      4.34 o 
   3  -2   2      898.43      906.55      8.32 o 
   4  -2   2     2722.01     3032.20     45.79 o 
   5  -2   2      814.36      815.22     28.89 o 
   6  -2   2      190.24      171.32     22.64 o 
   7  -2   2      547.01      594.90     52.38 o 
   8  -2   2       87.98       91.07     42.07 o 
   9  -2   2      120.48      172.34     30.41 o 
  10  -2   2        0.05      -29.23     29.23 o 
  11  -2   2       23.53       48.66     34.81 o 
 -10  -1   2        3.66        7.10     31.59 o 
  -9  -1   2      136.00      148.69     21.04 o 
  -8  -1   2        1.63       -4.82      9.97 o 
  -7  -1   2      666.21      657.26     20.22 o 
  -6  -1   2        1.42       23.53      9.66 o 
  -5  -1   2      371.50      317.25     13.60 o 
  -4  -1   2        2.38       -7.65      8.32 o 
  -3  -1   2     1402.25     1157.62     30.41 o 
  -2  -1   2     1979.51     1728.27     32.62 o 
  -1  -1   2      165.53      150.28     12.59 o 
   0  -1   2     3207.83     3092.56     39.28 o 
   1  -1   2      178.86      186.59      5.96 o 
   2  -1   2     1515.25     1585.00     16.40 o 
   3  -1   2       85.96       58.20     11.09 o 
   4  -1   2     1867.71     2017.63     32.83 o 
   5  -1   2      676.23      651.83     25.01 o 
   6  -1   2     1118.40     1131.33     36.16 o 
   7  -1   2      188.56      148.34     23.99 o 
   8  -1   2      267.65      273.71     28.89 o 
   9  -1   2        2.39       11.15     23.15 o 
  10  -1   2      261.34      239.92     58.12 o 
  11  -1   2       11.16      -16.90     31.43 o 
 -10   0   2       69.19       55.42     62.01 o 
  -9   0   2       21.35       14.99     10.77 o 
  -8   0   2        8.71        5.50      8.80 o 
  -7   0   2        0.86        5.06      9.28 o 
  -6   0   2       44.71       46.73      8.84 o 
  -5   0   2       30.91       46.95     21.37 o 
  -4   0   2      801.73      695.70     16.05 o 
  -3   0   2      102.59       83.09     13.94 o 
  -2   0   2      103.47      102.02     13.42 o 
  -1   0   2     6701.92     6911.74    103.06 o 
   0   0   2      754.51      644.28     14.45 o 
   1   0   2      219.87      240.63      4.42 o 
   2   0   2    12243.15    12832.59    106.81 o 
   3   0   2     6424.35     6929.49     51.99 o 
   4   0   2     1413.17     1435.81     16.25 o 
   5   0   2     1704.48     1823.99     24.08 o 
   6   0   2      462.45      517.08      6.84 o 
   7   0   2      348.21      318.99     26.86 o 
   8   0   2      290.93      302.26     48.32 o 
   9   0   2      405.28      429.66     34.81 o 
  10   0   2      149.53      110.84     31.09 o 
  11   0   2        1.81       -6.93     28.55 o 
 -10   1   2       44.70       24.84     35.65 o 
  -9   1   2       58.90       57.65     18.43 o 
  -8   1   2        2.79        8.16     14.25 o 
  -7   1   2      270.55      292.30     11.41 o 
  -6   1   2      420.32      399.41     30.50 o 
  -5   1   2      584.19      523.84     15.35 o 
  -4   1   2       51.68       60.91     12.16 o 
  -3   1   2     1040.62     1050.89     16.17 o 
  -2   1   2        1.99       -7.89      7.96 o 
  -1   1   2     8049.88     9147.35    107.82 o 
   0   1   2      747.34      861.24     15.21 o 
   1   1   2     3047.35     2907.05     24.49 o 
   2   1   2     5619.30     5876.02     49.68 o 
   3   1   2      447.18      405.13      9.16 o 
   4   1   2      280.85      276.37     12.67 o 
   5   1   2      508.76      450.82     19.30 o 
   6   1   2      356.64      334.87     20.03 o 
   7   1   2      282.43      308.14     29.82 o 
   8   1   2      279.48      283.79     32.78 o 
   9   1   2      186.74      161.36     20.78 o 
  10   1   2       45.96       27.88     44.94 o 
  11   1   2       28.16       62.01     30.07 o 
 -10   2   2       41.96       96.47     65.89 o 
  -9   2   2       69.41      136.85     35.82 o 
  -8   2   2       24.35       26.57     21.29 o 
  -7   2   2      577.28      563.88     12.61 o 
  -6   2   2       38.53       42.06      8.46 o 
  -5   2   2      132.13      157.40     25.60 o 
  -4   2   2      973.63      962.04     17.24 o 
  -3   2   2      609.15      594.95     11.50 o 
  -2   2   2     2461.28     2250.11     30.79 o 
  -1   2   2     4997.54     5396.43     67.05 o 
   0   2   2    19495.81    20519.62    391.98 o 
   1   2   2      111.86      113.03      5.24 o 
   2   2   2       52.55       34.49      4.05 o 
   3   2   2      418.49      474.68     36.33 o 
   4   2   2       46.33       22.00      5.69 o 
   5   2   2      704.17      747.19     11.33 o 
   6   2   2      185.28      172.04     10.74 o 
   7   2   2      112.83      126.88     11.21 o 
   8   2   2      255.22      257.06     23.68 o 
   9   2   2      114.87      118.74     29.23 o 
  10   2   2      190.50      187.92     20.02 o 
  11   2   2       15.24       -3.55     44.27 o 
 -10   3   2       50.81       98.50     40.55 o 
  -9   3   2        0.38       68.93     33.62 o 
  -8   3   2       24.29       35.67     16.64 o 
  -7   3   2      198.00      206.86     15.68 o 
  -6   3   2       55.52       51.39     16.56 o 
  -5   3   2     1056.36     1081.43     57.28 o 
  -4   3   2     1142.17     1166.38     17.27 o 
  -3   3   2      613.56      545.05     17.06 o 
  -2   3   2      611.86      622.77     26.86 o 
  -1   3   2     5482.97     5518.29     91.24 o 
   1   3   2      919.13     1164.79     32.44 o 
   2   3   2      187.64      203.51      4.57 o 
   3   3   2      123.29      199.20     14.78 o 
   4   3   2       89.59       88.98      6.27 o 
   5   3   2     2194.69     2216.44     23.47 o 
   6   3   2       13.18        9.36      6.80 o 
   7   3   2      430.30      436.19     13.49 o 
   8   3   2      276.39      312.65     12.94 o 
   9   3   2      270.75      292.94     13.93 o 
  10   3   2       16.26       -1.49     24.16 o 
  11   3   2      138.49      150.37     31.76 o 
  -9   4   2       69.31        8.28     29.91 o 
  -8   4   2       52.37       63.53     28.72 o 
  -7   4   2      130.99      103.68      6.76 o 
  -6   4   2      553.66      529.38     19.85 o 
  -5   4   2       23.20        3.45     12.72 o 
  -4   4   2      440.09      443.68     17.49 o 
  -3   4   2     1063.57     1135.04     22.02 o 
  -2   4   2      213.75      182.14     15.17 o 
  -1   4   2       11.57       19.61     17.15 o 
   0   4   2       43.80       28.30      5.83 o 
   1   4   2     1672.12     2042.18     62.18 o 
   2   4   2      134.54      119.57     13.45 o 
   3   4   2      996.46      996.90     22.51 o 
   4   4   2      662.79      576.89     15.41 o 
   5   4   2      174.61      165.86     14.02 o 
   6   4   2     2047.24     2050.65     30.95 o 
   7   4   2      158.16      148.95     14.07 o 
   8   4   2      633.01      650.79     18.72 o 
   9   4   2        8.63       -1.58      7.99 o 
  10   4   2      122.20       88.25     19.90 o 
  11   4   2        1.58       13.16     12.17 o 
  -8   5   2      118.48      101.54     30.07 o 
  -7   5   2        1.18        2.35      6.16 o 
  -6   5   2       75.40       91.26     10.40 o 
  -5   5   2      133.94      151.13     10.30 o 
  -4   5   2      335.29      346.65     10.73 o 
  -3   5   2        8.24       13.01      7.73 o 
  -2   5   2       10.73       12.49     10.44 o 
  -1   5   2     1029.70     1017.57     19.41 o 
   0   5   2     1111.98     1119.12     17.91 o 
   1   5   2     3060.73     3127.56     79.41 o 
   2   5   2      161.99      178.91     16.07 o 
   3   5   2      454.19      458.76     19.36 o 
   4   5   2      578.83      549.82     28.13 o 
   5   5   2      606.12      583.61     18.82 o 
   6   5   2      163.52      176.24     24.33 o 
   7   5   2     1556.70     1560.28     23.92 o 
   8   5   2        5.12       11.90     11.61 o 
   9   5   2      265.32      346.84     28.95 o 
  10   5   2        2.30       11.14     11.03 o 
  11   5   2       11.67       30.84     14.34 o 
  -7   6   2       82.73      118.57     16.56 o 
  -6   6   2       58.23       85.71     12.41 o 
  -5   6   2        6.90        9.68      7.74 o 
  -4   6   2      204.14      193.29     11.59 o 
  -3   6   2      469.62      487.95     23.26 o 
  -2   6   2        2.19       -2.77      6.43 o 
  -1   6   2     1922.04     2007.23     31.08 o 
   0   6   2      152.97      183.34     12.50 o 
   1   6   2      143.13      129.08     32.95 o 
   2   6   2     1467.17     1572.67     29.00 o 
   3   6   2     2104.54     2283.45     37.62 o 
   4   6   2      770.08      827.65     22.82 o 
   5   6   2      592.96      606.25     21.68 o 
   6   6   2      632.53      662.84     40.13 o 
   7   6   2      457.93      473.72     20.06 o 
   8   6   2      530.64      542.10     22.32 o 
   9   6   2       32.79       23.47     17.87 o 
  10   6   2        0.98       11.12     10.62 o 
  11   6   2        9.12       -8.81     14.49 o 
  -7   7   2       44.66       50.35     24.16 o 
  -6   7   2        2.37       11.64      8.13 o 
  -5   7   2       55.76       40.40     11.02 o 
  -4   7   2      896.43      952.69     18.23 o 
  -3   7   2       33.25       44.56      7.91 o 
  -2   7   2       14.57       13.61      8.09 o 
  -1   7   2      136.03      155.17     13.30 o 
   0   7   2      370.46      357.24     14.52 o 
   1   7   2      961.44     1081.32     36.49 o 
   2   7   2     2755.89     2732.58     76.11 o 
   3   7   2       67.81       55.71      6.96 o 
   4   7   2      186.85      147.93     40.97 o 
   5   7   2       15.73       28.22     18.52 o 
   6   7   2      448.02      544.46     27.28 o 
   7   7   2      138.10      129.09     20.87 o 
   8   7   2       43.06       16.45     10.74 o 
   9   7   2       71.64       63.16     13.93 o 
  10   7   2        0.44      -11.37     11.37 o 
  11   7   2       44.10       42.51     25.43 o 
  -6   8   2        7.75       -3.00     10.43 o 
  -5   8   2      452.57      423.13     21.85 o 
  -4   8   2        0.75        7.20     12.44 o 
  -3   8   2      131.02      138.85      9.29 o 
  -2   8   2      201.00      198.48     11.91 o 
  -1   8   2      678.94      653.65     15.75 o 
   0   8   2      127.61      102.39     38.02 o 
   1   8   2     2023.14     1993.35     56.26 o 
   2   8   2        1.25       12.50     36.49 o 
   3   8   2      586.35      549.55     40.12 o 
   4   8   2      288.17      345.57     30.33 o 
   5   8   2      102.49      109.55     23.39 o 
   6   8   2      157.89      129.96     31.65 o 
   7   8   2       21.72        0.44     24.66 o 
   8   8   2      123.31       83.92     13.62 o 
   9   8   2      115.15      122.35     18.33 o 
  10   8   2        3.85       -4.48     11.46 o 
  -5   9   2        3.20       -7.22     10.13 o 
  -4   9   2       52.94       51.95     18.70 o 
  -3   9   2       56.89       48.06     11.83 o 
  -2   9   2       67.43       99.25     13.64 o 
  -1   9   2       76.06       69.05     13.02 o 
   0   9   2        4.63        9.29     20.27 o 
   1   9   2       94.32       82.96     24.84 o 
   2   9   2      398.33      446.05     33.79 o 
   3   9   2       32.45       56.94     26.70 o 
   4   9   2       70.62       71.44      6.09 o 
   5   9   2      328.85      324.49     23.53 o 
   6   9   2      487.43      551.94     30.83 o 
   7   9   2       69.47       66.19      9.72 o 
   8   9   2      350.89      278.51     14.71 o 
   9   9   2        0.47      -15.48     15.48 o 
  10   9   2       71.64       30.87     18.53 o 
  -5  10   2       16.77       43.90     25.24 o 
  -4  10   2       12.18        1.37     11.42 o 
  -3  10   2       71.50       93.01     17.30 o 
  -2  10   2        0.17       10.17      7.77 o 
  -1  10   2       41.07       45.62     21.12 o 
   0  10   2      187.63      166.42     25.68 o 
   1  10   2       95.04      173.52     27.54 o 
   2  10   2        4.12       -5.24     23.48 o 
   3  10   2      295.97      343.15     34.47 o 
   4  10   2        0.64      -17.91     25.68 o 
   5  10   2      142.97      160.22     33.44 o 
   6  10   2       53.37       57.61     18.44 o 
   7  10   2      127.65      116.51     33.75 o 
   8  10   2       18.56       -3.16     13.80 o 
   9  10   2      159.23      177.73     36.52 o 
  -4  11   2       13.90        8.92     10.56 o 
  -3  11   2        0.58       -1.50     10.04 o 
  -2  11   2       80.85       32.79     16.57 o 
   0  11   2       19.40        2.87     22.13 o 
   1  11   2        8.20      -26.19     26.19 o 
   2  11   2      194.39      158.82     31.59 o 
   4  11   2        2.18       -5.91     26.70 o 
   6  11   2      132.45      121.29     24.29 o 
   7  11   2       29.00       27.64     32.86 o 
   8  11   2      212.42      199.37     33.83 o 
  -3  12   2        6.68       16.22     17.91 o 
  -2  12   2       27.35       26.70     34.30 o 
  -1  12   2       52.87      -11.83     23.15 o 
   0  12   2        8.75       50.18     26.70 o 
   3  12   2       36.04       71.98     31.59 o 
   5  12   2      165.00      155.78     37.85 o 
   7  12   2      201.42      340.62     44.27 o 
  -1  13   2        0.95       54.90     41.06 o 
   0  13   2        0.97       43.25     29.40 o 
   1  13   2      135.54      170.98     35.99 o 
   2  13   2       94.65      108.81     35.65 o 
   4  13   2       64.88       42.07     35.65 o 
  -4 -12   3       89.85      103.41     20.47 o 
  -3 -12   3        0.92        7.97     18.00 o 
  -2 -12   3      146.67      149.90     47.88 o 
  -1 -12   3       55.86       45.76     16.71 o 
   0 -12   3       21.64       35.50     15.22 o 
   1 -12   3        0.14        3.71     20.67 o 
   2 -12   3      197.89      244.38     34.04 o 
  -6 -11   3       21.12       -0.34     27.80 o 
  -5 -11   3       17.09       56.01     30.75 o 
  -4 -11   3        3.31       -2.93     18.65 o 
  -3 -11   3      366.25      330.83     31.94 o 
  -2 -11   3        3.31        0.01     14.15 o 
  -1 -11   3      186.82      199.47     14.37 o 
   0 -11   3        0.44      -19.32     19.32 o 
   1 -11   3      408.74      440.03     19.14 o 
   2 -11   3       37.36       47.32     14.58 o 
   3 -11   3        4.30       -1.86     42.83 o 
   4 -11   3        2.99        3.89     18.92 o 
  -7 -10   3       40.49       90.69     42.58 o 
  -6 -10   3       56.36       72.52     29.57 o 
  -5 -10   3       39.83       84.00     43.08 o 
  -4 -10   3      149.22      170.29     30.22 o 
  -3 -10   3      192.39      233.37     19.49 o 
  -2 -10   3      464.42      453.27     24.16 o 
  -1 -10   3      136.22       94.49     14.80 o 
   0 -10   3       25.50       40.72     15.92 o 
   1 -10   3       24.35       24.16     11.60 o 
   2 -10   3        3.42        0.80     10.78 o 
   3 -10   3       23.37       29.30     13.30 o 
   4 -10   3        2.18       -3.39     14.45 o 
   5 -10   3       14.61       17.23     15.71 o 
   6 -10   3       36.26       27.88     23.82 o 
  -8  -9   3       72.03       34.84     29.63 o 
  -7  -9   3       54.53       95.73     23.07 o 
  -6  -9   3      195.00      182.93     25.47 o 
  -5  -9   3       97.53      109.49     24.84 o 
  -4  -9   3      414.17      421.06     36.33 o 
  -3  -9   3      132.16      165.06     26.10 o 
  -2  -9   3        8.03       16.32     10.41 o 
  -1  -9   3      113.04      133.82     13.05 o 
   0  -9   3      115.71      107.32     14.67 o 
   1  -9   3       68.47       53.08     13.24 o 
   2  -9   3       78.19       60.37     11.77 o 
   3  -9   3      379.25      376.63     17.85 o 
   4  -9   3       55.03       35.86     16.73 o 
   5  -9   3       15.80       15.80     11.44 o 
   6  -9   3        7.12       -9.63     21.46 o 
   7  -9   3       20.37       30.75     25.85 o 
  -9  -8   3        8.15       26.22     26.35 o 
  -8  -8   3       60.48       79.06     21.94 o 
  -7  -8   3      109.47      124.89     38.06 o 
  -6  -8   3      269.56      263.02     31.32 o 
  -5  -8   3      765.95      659.12     30.28 o 
  -4  -8   3       13.01       58.91     20.53 o 
  -3  -8   3       85.47       73.37     19.79 o 
  -2  -8   3     1381.00     1355.11     44.66 o 
  -1  -8   3     1269.64     1268.32     31.21 o 
   0  -8   3       11.70        2.18     13.58 o 
   1  -8   3      212.31      225.12     15.36 o 
   2  -8   3      108.05      120.73     11.14 o 
   3  -8   3      184.57      175.73     13.98 o 
   4  -8   3       82.16      114.66     25.31 o 
   5  -8   3       46.54       37.92     14.52 o 
   6  -8   3       19.39       14.26      9.15 o 
   7  -8   3       88.00       19.09     24.33 o 
   8  -8   3       49.58       34.97     28.55 o 
  -9  -7   3      114.86       93.73     25.93 o 
  -8  -7   3      199.68      177.78     28.15 o 
  -7  -7   3      108.10      110.05     53.47 o 
  -6  -7   3      231.74      247.40     26.78 o 
  -5  -7   3        1.62       46.80     31.30 o 
  -4  -7   3      304.21      347.07     38.35 o 
  -3  -7   3       95.71       83.61     24.55 o 
  -2  -7   3      367.31      418.26     59.98 o 
  -1  -7   3      475.52      498.83     16.88 o 
   0  -7   3      448.29      456.11     20.43 o 
   1  -7   3       98.03       99.12     11.78 o 
   2  -7   3      158.62      189.26     15.69 o 
   3  -7   3      515.89      528.51     13.50 o 
   4  -7   3      590.83      643.98     15.93 o 
   5  -7   3       65.90       38.63     18.50 o 
   6  -7   3       56.22       35.25      5.22 o 
   7  -7   3       10.19        4.56     21.29 o 
   8  -7   3       73.26       49.50     27.37 o 
  -9  -6   3      241.06      263.77     29.09 o 
  -8  -6   3       24.70       19.98     35.65 o 
  -7  -6   3      214.11      272.51     25.39 o 
  -6  -6   3       60.31       58.58     20.45 o 
  -5  -6   3       99.26       84.93     19.02 o 
  -4  -6   3       82.57       95.99     24.05 o 
  -3  -6   3     2879.56     2805.35     60.53 o 
  -2  -6   3     1489.23     1413.81     33.72 o 
  -1  -6   3     1042.85      976.74     27.62 o 
   0  -6   3      485.07      460.59     23.06 o 
   1  -6   3      843.19      868.20     18.81 o 
   2  -6   3       11.63       18.94      9.84 o 
   3  -6   3     2537.15     2566.24     30.40 o 
   4  -6   3      146.65      161.05     16.35 o 
   5  -6   3      256.58      275.53     23.09 o 
   6  -6   3        4.22        8.63      4.38 o 
   7  -6   3       18.59       25.68     38.69 o 
   8  -6   3       21.54       22.64     25.01 o 
   9  -6   3        5.72      -13.69     27.71 o 
 -10  -5   3       45.87       70.15     17.81 o 
  -9  -5   3        7.44      -12.02     17.57 o 
  -8  -5   3      308.80      332.97     31.00 o 
  -7  -5   3        3.09      -10.18     14.50 o 
  -6  -5   3       33.69       33.95     18.84 o 
  -5  -5   3      714.72      725.43     31.87 o 
  -4  -5   3     2076.22     2079.15     50.72 o 
  -3  -5   3       40.35       31.27     19.49 o 
  -2  -5   3     3116.91     3099.82     68.12 o 
  -1  -5   3      248.80      236.18     26.95 o 
   0  -5   3     1166.03     1118.08     17.99 o 
   1  -5   3       32.68       37.07      8.74 o 
   2  -5   3      290.69      207.35     14.50 o 
   3  -5   3        0.40        5.01      6.37 o 
   4  -5   3      385.91      379.55      9.31 o 
   5  -5   3      127.23      143.23     12.51 o 
   6  -5   3       56.49       61.03      9.35 o 
   7  -5   3      351.45      310.20     30.24 o 
   8  -5   3       76.59       57.95     43.76 o 
   9  -5   3       18.50      -26.36     46.29 o 
 -10  -4   3       19.00       27.35     15.12 o 
  -9  -4   3      112.16       86.92     25.01 o 
  -8  -4   3        0.44       11.11     17.74 o 
  -7  -4   3      435.74      511.51     34.97 o 
  -6  -4   3       46.81       62.35     29.91 o 
  -5  -4   3      729.84      728.46     36.66 o 
  -4  -4   3      298.78      378.04     34.61 o 
  -3  -4   3     1314.93     1133.62     27.30 o 
  -2  -4   3      228.95      233.89     15.82 o 
  -1  -4   3     2891.86     2867.04     48.14 o 
   0  -4   3      609.17      639.81     17.79 o 
   1  -4   3     1400.13     1334.11     17.96 o 
   2  -4   3       45.87       72.82      6.21 o 
   3  -4   3      479.88      403.14      8.17 o 
   4  -4   3      415.95      430.48     10.75 o 
   5  -4   3     1926.07     1958.43     42.96 o 
   6  -4   3      117.45      123.00     22.98 o 
   7  -4   3       78.41       66.06     22.81 o 
   8  -4   3        1.98      -23.48     23.48 o 
   9  -4   3       80.87      105.09     29.91 o 
  10  -4   3       31.06       19.77     29.74 o 
 -10  -3   3       10.58      -12.83     15.38 o 
  -9  -3   3      255.64      252.16     23.74 o 
  -8  -3   3        1.33        1.06     20.87 o 
  -7  -3   3       24.42       33.51     13.01 o 
  -6  -3   3     1003.16      987.49     37.85 o 
  -5  -3   3      458.82      434.07     27.62 o 
  -4  -3   3      242.23      187.58     19.43 o 
  -3  -3   3     1814.05     2169.27     36.07 o 
  -2  -3   3     7749.32     8266.60    108.93 o 
  -1  -3   3       97.37       87.09     12.07 o 
   0  -3   3     5525.94     5386.52     74.69 o 
   1  -3   3       61.91       84.21      7.63 o 
   2  -3   3       30.90        6.82      6.59 o 
   3  -3   3       57.45       77.52      7.57 o 
   4  -3   3     1148.42     1106.95     13.32 o 
   5  -3   3      221.01      209.62     18.67 o 
   6  -3   3     1176.59     1208.04     62.35 o 
   7  -3   3       13.29       32.78     21.12 o 
   8  -3   3      115.33      160.17     26.86 o 
   9  -3   3        6.57       40.04     26.70 o 
  10  -3   3      138.96      168.28     34.97 o 
 -10  -2   3       34.42       12.00     14.69 o 
  -9  -2   3       36.37        9.22     18.60 o 
  -8  -2   3        3.19       29.36     20.10 o 
  -7  -2   3      494.30      449.41     24.14 o 
  -6  -2   3      279.39      312.83     38.94 o 
  -5  -2   3      349.13      334.97     18.84 o 
  -4  -2   3       96.95      103.69     30.41 o 
  -3  -2   3     2189.25     2170.12     39.87 o 
  -2  -2   3     1287.56     1335.64     24.93 o 
  -1  -2   3      397.38      302.65     23.74 o 
   0  -2   3      131.91      168.65     14.14 o 
   1  -2   3     1281.58     1177.40     19.43 o 
   2  -2   3      117.45      112.02      7.63 o 
   3  -2   3     1662.32     1654.47     16.11 o 
   4  -2   3      228.21      209.58      9.34 o 
   5  -2   3     1326.51     1370.95     31.00 o 
   6  -2   3      308.99      330.99     25.17 o 
   7  -2   3      757.38      763.18     36.16 o 
   8  -2   3       17.42        8.28     36.16 o 
   9  -2   3      312.15      334.87     55.08 o 
  10  -2   3       25.40       56.43     29.40 o 
  11  -2   3       45.73       55.76     33.79 o 
  -9  -1   3       45.52       27.61     12.41 o 
  -8  -1   3      117.97       84.38     19.47 o 
  -7  -1   3      159.65      168.61     16.07 o 
  -6  -1   3      399.89      427.73     27.26 o 
  -5  -1   3     1136.09     1121.43     37.66 o 
  -4  -1   3      519.43      440.46     27.62 o 
  -3  -1   3      157.16      196.38     16.07 o 
  -2  -1   3       43.40       13.31     10.27 o 
  -1  -1   3      499.79      462.39     22.23 o 
   0  -1   3      290.62      352.01     20.87 o 
   1  -1   3      331.30      255.58     26.93 o 
   2  -1   3     1149.16     1100.75     13.60 o 
   3  -1   3      930.34      852.59      9.31 o 
   4  -1   3     1397.77     1382.17     25.94 o 
   5  -1   3      386.30      463.97     20.78 o 
   6  -1   3     1491.39     1494.93     41.90 o 
   7  -1   3      146.29      126.38     22.81 o 
   8  -1   3      203.91      194.30     25.51 o 
   9  -1   3        5.64       34.81     23.99 o 
  10  -1   3      193.41      182.64     33.12 o 
  11  -1   3       20.04       -4.90     48.83 o 
 -10   0   3        1.13       67.92     39.20 o 
  -9   0   3       44.80       25.67     14.67 o 
  -8   0   3      600.46      666.73     19.80 o 
  -7   0   3       50.07       62.80     17.08 o 
  -6   0   3     1317.36     1300.08     38.78 o 
  -5   0   3        1.28       -6.50      9.68 o 
  -4   0   3     1191.51     1146.01     25.14 o 
  -3   0   3        1.48       -0.06     10.41 o 
  -2   0   3     2319.43     2307.40     38.77 o 
  -1   0   3     1183.27     1177.37     24.61 o 
   0   0   3     4425.80     4442.46     55.79 o 
   1   0   3     3101.11     3364.74     45.08 o 
   2   0   3     4805.26     4747.08     40.88 o 
   3   0   3     2670.02     2645.22     23.81 o 
   4   0   3      511.65      519.67     11.98 o 
   5   0   3      304.43      265.63      5.78 o 
   6   0   3       82.32       51.53     29.40 o 
   7   0   3      465.70      427.80     44.44 o 
   8   0   3       43.85       75.35     38.52 o 
   9   0   3      452.46      533.90     57.11 o 
  10   0   3       23.84       40.72     26.36 o 
  11   0   3       93.34       46.63     31.26 o 
 -10   1   3        1.55      103.74     71.81 o 
  -9   1   3      215.96      205.24     22.95 o 
  -8   1   3       21.47       11.94     10.14 o 
  -7   1   3       11.88        5.71      9.12 o 
  -6   1   3        2.11       -8.66      8.66 o 
  -5   1   3      780.31      754.01     21.22 o 
  -4   1   3      459.75      474.94     41.65 o 
  -3   1   3     1740.43     1690.57     39.62 o 
  -2   1   3      713.49      840.57     23.74 o 
  -1   1   3      107.16       81.45     14.40 o 
   0   1   3     2436.86     2577.62     40.75 o 
   1   1   3    11748.33    12410.93    152.98 o 
   2   1   3      626.32      580.22      8.43 o 
   3   1   3        4.36       11.15      6.97 o 
   4   1   3     4615.79     5076.06     39.95 o 
   5   1   3     4448.82     4675.30     45.98 o 
   6   1   3      834.03      770.25     14.21 o 
   7   1   3      167.27      179.33     13.25 o 
   8   1   3      294.83      308.90     15.12 o 
   9   1   3        4.87      -10.98     20.78 o 
  10   1   3       69.71       46.97     25.68 o 
  11   1   3       59.60       34.81     28.05 o 
 -10   2   3       38.97       89.72     42.07 o 
  -9   2   3        9.40        4.22     52.88 o 
  -8   2   3      212.18      212.04     10.87 o 
  -7   2   3       23.27       12.77      9.03 o 
  -6   2   3      334.80      349.56     19.32 o 
  -5   2   3        7.29       -4.90     11.83 o 
  -4   2   3     1265.08     1265.26     57.53 o 
  -3   2   3      333.78      361.07     26.53 o 
  -2   2   3      998.02      880.18     41.06 o 
  -1   2   3    12493.15    13843.88    190.62 o 
   0   2   3    25638.67    27807.69    427.75 o 
   1   2   3     1398.76     1584.72     27.98 o 
   2   2   3      584.35      532.98     10.93 o 
   3   2   3       17.36       27.30      7.51 o 
   4   2   3     5548.70     5623.17     71.29 o 
   5   2   3      107.45      150.71     10.29 o 
   6   2   3      685.19      688.82     23.06 o 
   7   2   3      482.14      545.92     20.97 o 
   8   2   3        1.98        2.88     37.25 o 
   9   2   3        1.21       -5.13     17.06 o 
  10   2   3       16.77       20.45      5.88 o 
  11   2   3        0.50       68.60     28.55 o 
  12   2   3       73.02      113.20     35.14 o 
  -9   3   3       36.85      112.86     37.51 o 
  -8   3   3       50.16       48.46     23.74 o 
  -7   3   3      202.44      201.70     18.33 o 
  -6   3   3      206.39      231.44     12.41 o 
  -5   3   3      976.78      987.91     18.13 o 
  -4   3   3       65.30       63.72     10.10 o 
  -3   3   3     1384.32     1312.77     27.12 o 
  -2   3   3       66.77       51.27      8.10 o 
  -1   3   3     6507.07     6876.90    105.26 o 
   0   3   3      165.15      176.05     16.56 o 
   1   3   3      823.96      705.06     23.65 o 
   2   3   3       35.00       26.53      3.72 o 
   3   3   3      261.05      336.94     10.87 o 
   4   3   3      515.40      523.49     10.88 o 
   5   3   3     1143.23      977.29     23.49 o 
   6   3   3      659.31      713.71     37.59 o 
   7   3   3       52.88       41.89     15.97 o 
   8   3   3      144.84      172.30     42.24 o 
   9   3   3       53.32       52.29     22.30 o 
  10   3   3        2.08        7.90     13.18 o 
  11   3   3      130.10      157.30     30.24 o 
  12   3   3       15.12       23.65     50.69 o 
  -8   4   3        5.77       96.64     31.26 o 
  -7   4   3        0.38       -9.63      9.63 o 
  -6   4   3      830.05      821.13     26.94 o 
  -5   4   3        6.25        5.74     10.53 o 
  -4   4   3      637.08      580.87     23.32 o 
  -3   4   3       42.39       55.76     24.33 o 
  -2   4   3     3923.79     4001.06     87.86 o 
  -1   4   3     1166.00     1118.49     40.72 o 
   0   4   3     2330.98     2157.41     41.06 o 
   2   4   3      294.33      226.23     31.43 o 
   3   4   3        7.82        9.42      5.35 o 
   4   4   3     1112.59     1059.05     18.13 o 
   5   4   3      154.56      162.17     19.01 o 
   6   4   3     1864.16     1899.43     32.96 o 
   7   4   3       75.11      108.56     13.44 o 
   8   4   3      164.42      167.40     25.34 o 
   9   4   3        0.16       -0.05      9.40 o 
  10   4   3       54.21       83.88     20.93 o 
  11   4   3       31.86       38.39     26.86 o 
  12   4   3       72.60      133.98     32.10 o 
  -8   5   3        0.90        9.80     26.36 o 
  -7   5   3      442.65      399.54     13.01 o 
  -6   5   3      248.29      261.29     14.60 o 
  -5   5   3      751.55      785.56     25.86 o 
  -4   5   3        7.44       14.30     13.53 o 
  -3   5   3      382.12      381.33     23.06 o 
  -2   5   3       96.11      114.67     22.89 o 
  -1   5   3       13.16       25.22      8.36 o 
   0   5   3      280.61      287.14     16.19 o 
   1   5   3     1591.86     1666.23     30.16 o 
   2   5   3      249.68      297.19     20.61 o 
   3   5   3        3.74       14.08      9.46 o 
   4   5   3     1361.19     1331.45     19.94 o 
   5   5   3      940.83      939.61     40.80 o 
   6   5   3      257.19      245.92     10.51 o 
   7   5   3      803.31      825.86     46.59 o 
   8   5   3       18.23       21.94     11.07 o 
   9   5   3       81.51       96.53     13.04 o 
  10   5   3        4.12       13.57     15.30 o 
  11   5   3      175.21      192.02     44.01 o 
  -7   6   3       15.72        8.65     13.19 o 
  -6   6   3      156.82      142.92      9.39 o 
  -5   6   3       55.63       61.57     27.30 o 
  -4   6   3      166.17      179.52     22.28 o 
  -3   6   3       40.17       45.48     13.71 o 
  -2   6   3      179.88      172.64     19.08 o 
  -1   6   3       32.98       33.27      9.99 o 
   0   6   3     1269.74     1354.13     30.67 o 
   1   6   3      666.81      690.53     28.38 o 
   2   6   3     2359.13     2532.66     57.28 o 
   3   6   3     1524.41     1734.68     44.44 o 
   4   6   3      983.58      959.08     18.59 o 
   5   6   3        1.56       -8.13      8.22 o 
   6   6   3     3234.30     3185.82     58.95 o 
   7   6   3     2144.32     2174.41     72.78 o 
   8   6   3       16.44       10.92     10.53 o 
   9   6   3        2.76       -2.74     10.79 o 
  10   6   3      137.61      172.70     37.68 o 
  11   6   3       91.79       55.49     17.89 o 
  -6   7   3        8.27        6.87     10.54 o 
  -5   7   3       18.51       16.23      9.09 o 
  -4   7   3       63.57       86.72     19.17 o 
  -3   7   3       31.87       35.79     14.31 o 
  -2   7   3       23.51       29.31      7.78 o 
  -1   7   3       21.25       20.71      8.86 o 
   0   7   3     1589.09     1626.05     22.12 o 
   1   7   3      163.75      188.89     24.33 o 
   2   7   3     2132.47     2391.24     86.51 o 
   3   7   3      856.95      895.98     36.66 o 
   4   7   3      445.75      382.47     38.44 o 
   5   7   3     1386.46     1296.95     72.99 o 
   6   7   3      856.90      824.65     34.05 o 
   7   7   3       98.80      102.53      9.52 o 
   8   7   3        8.01       17.34     13.05 o 
   9   7   3      133.10      132.53     14.36 o 
  10   7   3        4.99        5.12     12.07 o 
  11   7   3       76.92       52.73     26.64 o 
  -6   8   3       29.38       22.38      8.84 o 
  -5   8   3      134.90      136.29     13.27 o 
  -4   8   3       21.25       12.80      9.06 o 
  -3   8   3      139.21      131.12     12.15 o 
  -2   8   3        2.34       -2.02     17.20 o 
  -1   8   3       31.24       47.82     17.32 o 
   0   8   3       17.15       11.76      9.09 o 
   1   8   3     1160.40     1174.59     43.08 o 
   2   8   3      548.77      587.97     34.13 o 
   3   8   3      375.28      413.27     32.95 o 
   4   8   3      226.07      193.96     28.55 o 
   5   8   3      360.00      317.05     40.47 o 
   6   8   3       41.20       21.87     12.44 o 
   7   8   3       78.05       77.92     12.91 o 
   8   8   3      344.07      321.48    133.39 o 
   9   8   3        1.17       -6.66     12.04 o 
  10   8   3       50.17       83.86     16.90 o 
  11   8   3       91.73      113.02     28.64 o 
  -5   9   3        3.40        5.08     12.07 o 
  -4   9   3      104.81      101.20     12.07 o 
  -3   9   3       27.58       13.93      8.70 o 
  -2   9   3        2.97        5.00     15.68 o 
  -1   9   3      101.71      103.24     24.33 o 
   0   9   3     2827.64     2969.24     72.65 o 
   1   9   3       61.06       22.37     27.53 o 
   2   9   3       49.91       96.98     26.70 o 
   3   9   3       36.61      -16.73     41.90 o 
   4   9   3      111.24      126.55     27.88 o 
   5   9   3       47.96       30.57      9.68 o 
   6   9   3      231.90      166.66     51.11 o 
   7   9   3      404.48      354.30     12.50 o 
   8   9   3       13.55       25.68      9.80 o 
   9   9   3        1.07        5.74     11.32 o 
  10   9   3       48.81       37.82     22.45 o 
  -5  10   3        8.47       -9.12      9.12 o 
  -4  10   3        7.77        5.12      8.31 o 
  -3  10   3       46.16       24.33      9.72 o 
  -2  10   3       62.53       56.68      8.68 o 
  -1  10   3      257.91      275.85     31.41 o 
   0  10   3       18.39       17.06     21.46 o 
   1  10   3      240.89      306.83     30.75 o 
   3  10   3       71.81      108.64     28.55 o 
   4  10   3       22.63       41.23     28.05 o 
   5  10   3      351.94      296.86     35.48 o 
   6  10   3       96.32       46.13     21.23 o 
   7  10   3      312.16      231.98     44.10 o 
   8  10   3       34.06        9.22     12.91 o 
   9  10   3       39.24       12.84     18.08 o 
  -4  11   3      111.73       74.30     12.56 o 
  -3  11   3       16.88       -7.74     10.65 o 
  -2  11   3        0.48       -7.17     11.89 o 
  -1  11   3        1.75      -19.26     19.60 o 
   0  11   3       57.10      104.75     26.19 o 
   1  11   3       90.24      148.01     28.89 o 
   2  11   3      179.16      183.99     31.59 o 
   4  11   3        8.44       22.13     27.54 o 
   6  11   3      375.45      372.72     40.21 o 
   7  11   3        0.11       -7.94     27.37 o 
   8  11   3       84.25      126.72     34.64 o 
   9  11   3       11.37       -7.77     49.84 o 
  -3  12   3        9.15        3.21     20.61 o 
  -2  12   3        4.21        5.24     32.27 o 
  -1  12   3       18.95       40.04     41.90 o 
   2  12   3       77.43      -27.37     28.22 o 
   3  12   3       25.29      177.57     34.64 o 
   5  12   3       22.20        3.04     29.23 o 
   7  12   3       68.93       87.86     35.82 o 
  -1  13   3       73.65       42.68     19.18 o 
   0  13   3        0.59       34.26     61.25 o 
   1  13   3       77.46      197.00     36.83 o 
   4  13   3        3.93      -33.28     34.30 o 
   6  13   3      112.46       90.39     40.21 o 
  -3 -12   4       15.59        8.61     14.07 o 
  -2 -12   4       24.48       16.62     13.63 o 
  -1 -12   4        9.96      -17.31     17.31 o 
   0 -12   4        0.64      -12.30     16.61 o 
   1 -12   4       45.07       25.17     14.45 o 
   2 -12   4       74.99       74.51     17.77 o 
  -5 -11   4      100.05      106.42     28.52 o 
  -4 -11   4        8.41        9.74     20.40 o 
  -3 -11   4      161.10      265.38     49.55 o 
  -2 -11   4        0.41       -0.11     23.40 o 
  -1 -11   4      131.53      112.80     15.84 o 
   0 -11   4        9.98       21.69     12.05 o 
   1 -11   4      152.05      166.48     27.97 o 
   2 -11   4       53.49       33.40     15.25 o 
   3 -11   4       31.63       34.09     15.30 o 
   4 -11   4        0.99        3.71     14.27 o 
  -6 -10   4       25.33       64.20     29.66 o 
  -5 -10   4       37.22       23.27     22.71 o 
  -4 -10   4      331.02      360.87     35.06 o 
  -3 -10   4        5.05      -12.64     12.64 o 
  -2 -10   4      429.76      402.81     25.76 o 
  -1 -10   4        0.07       13.20     19.32 o 
   0 -10   4      313.82      371.04     62.92 o 
   1 -10   4       54.19       49.76     20.57 o 
   2 -10   4      101.45       96.26     13.01 o 
   3 -10   4        5.65       -4.64     10.40 o 
   4 -10   4        1.58       -1.19     15.67 o 
   5 -10   4        0.44      -13.11     31.93 o 
  -7  -9   4        8.72       16.90     22.50 o 
  -6  -9   4       84.42       57.32     39.07 o 
  -5  -9   4      353.28      426.27     37.57 o 
  -4  -9   4        9.04        6.57     23.30 o 
  -3  -9   4      634.28      614.37     38.01 o 
  -2  -9   4        3.82       10.85     13.11 o 
  -1  -9   4      170.64      206.05     23.79 o 
   0  -9   4       25.41       40.82     13.99 o 
   1  -9   4       72.30       77.26     16.49 o 
   2  -9   4       37.46       33.61     11.91 o 
   3  -9   4       42.24       46.67     16.42 o 
   4  -9   4        0.18      -10.81     20.89 o 
   5  -9   4       25.40        8.25     15.95 o 
   6  -9   4       25.67       12.50     22.81 o 
   7  -9   4       13.02       23.48     44.60 o 
  -8  -8   4       30.53       56.77     35.14 o 
  -7  -8   4       39.31       38.20     25.07 o 
  -6  -8   4      112.71      124.79     23.47 o 
  -5  -8   4      376.28      439.53    101.29 o 
  -4  -8   4      250.45      302.54     41.65 o 
  -3  -8   4       18.77       37.00     19.03 o 
  -2  -8   4      758.14      697.06     29.42 o 
  -1  -8   4      247.37      271.69     15.91 o 
   0  -8   4      388.38      364.52     19.85 o 
   1  -8   4      219.41      168.51     29.44 o 
   2  -8   4      804.14      808.17     30.75 o 
   3  -8   4       69.03       78.68     13.11 o 
   4  -8   4       13.18       31.48     12.44 o 
   5  -8   4        0.06      -14.28     14.28 o 
   6  -8   4       85.11       71.08      7.28 o 
   7  -8   4        6.86       25.34     24.67 o 
   8  -8   4       78.53       51.53     51.53 o 
  -9  -7   4       39.45       36.66     57.28 o 
  -8  -7   4        9.62       58.48     24.94 o 
  -7  -7   4       38.51        9.77     23.25 o 
  -6  -7   4      392.86      358.05     59.30 o 
  -5  -7   4        0.89        8.96     20.50 o 
  -4  -7   4       46.58       60.39     19.38 o 
  -3  -7   4      584.41      548.86     33.01 o 
  -2  -7   4      207.36      204.76     22.08 o 
  -1  -7   4       19.81       34.15     22.23 o 
   0  -7   4      146.62      170.12     16.05 o 
   1  -7   4      485.69      527.05     17.64 o 
   2  -7   4      402.98      463.19     19.37 o 
   3  -7   4       54.26       59.38     11.57 o 
   4  -7   4      710.27      706.66     14.80 o 
   5  -7   4      394.73      400.91     17.02 o 
   6  -7   4        2.57       -1.65     11.94 o 
   7  -7   4      174.83      200.04     29.74 o 
   8  -7   4       58.62       51.53     28.38 o 
  -9  -6   4       58.32       77.21     23.40 o 
  -8  -6   4       41.44       23.47     18.20 o 
  -7  -6   4       43.43       58.87     18.66 o 
  -6  -6   4       41.48       61.23     45.53 o 
  -5  -6   4      107.61      114.45     20.22 o 
  -4  -6   4       16.37       21.01     20.53 o 
  -3  -6   4      860.62      842.74     31.15 o 
  -2  -6   4     1074.68      991.08     31.19 o 
  -1  -6   4      331.30      301.51     21.05 o 
   0  -6   4        1.68        2.00     13.78 o 
   1  -6   4      270.69      288.03     13.21 o 
   2  -6   4        6.97        3.45      8.54 o 
   3  -6   4     1146.38     1132.17     21.36 o 
   4  -6   4      569.19      614.57     19.75 o 
   5  -6   4      345.54      367.76     20.58 o 
   6  -6   4       28.99       32.48      4.96 o 
   7  -6   4       36.69       49.67     23.99 o 
   8  -6   4        3.14       31.93     26.02 o 
   9  -6   4        1.42      -29.06     29.06 o 
  -9  -5   4        1.17       14.57     21.00 o 
  -8  -5   4      102.67      107.11     18.86 o 
  -7  -5   4        6.96       40.12     19.51 o 
  -6  -5   4       98.67      140.67     24.25 o 
  -5  -5   4        0.31       13.12     19.57 o 
  -4  -5   4      457.05      499.88     25.58 o 
  -3  -5   4       62.72       70.27     18.44 o 
  -2  -5   4      140.93      103.88     17.70 o 
  -1  -5   4      448.59      411.18     24.48 o 
   0  -5   4      794.52      805.17     61.67 o 
   1  -5   4      241.12      250.64     20.45 o 
   2  -5   4     1455.50     1359.35     22.41 o 
   3  -5   4      617.20      578.72     12.72 o 
   4  -5   4     1083.02     1112.63     20.24 o 
   5  -5   4      360.14      346.12     22.70 o 
   6  -5   4       10.54        8.06      6.72 o 
   7  -5   4      313.52      288.92     29.23 o 
   8  -5   4        3.53      -14.70     23.15 o 
   9  -5   4      141.08      195.31     32.27 o 
  10  -5   4       21.67        9.29     30.07 o 
  -9  -4   4       28.78       16.49     15.15 o 
  -8  -4   4       52.65       37.95     16.07 o 
  -7  -4   4      249.38      277.26     20.35 o 
  -6  -4   4      188.02      179.54     18.86 o 
  -5  -4   4      216.70      260.16     61.84 o 
  -4  -4   4       35.51       42.94     24.84 o 
  -3  -4   4     1376.85     1307.54     40.17 o 
  -2  -4   4       26.09       73.83     20.78 o 
  -1  -4   4      964.48      946.53     29.41 o 
   0  -4   4        1.74       -5.19     10.66 o 
   1  -4   4     3409.06     3327.94     36.81 o 
   2  -4   4      260.90      219.31     26.68 o 
   3  -4   4      239.68      238.08      8.59 o 
   4  -4   4      311.33      333.00      8.01 o 
   5  -4   4      752.04      705.87     15.76 o 
   6  -4   4        1.92        1.68     16.04 o 
   7  -4   4        5.43       41.39     21.96 o 
   8  -4   4      590.14      614.83     38.02 o 
   9  -4   4      115.53      105.94     50.35 o 
  10  -4   4        1.17       47.31     51.36 o 
 -10  -3   4       17.85       38.53     15.27 o 
  -9  -3   4       47.70       46.82     15.17 o 
  -8  -3   4      121.89      120.82     20.22 o 
  -7  -3   4      527.33      524.22     43.34 o 
  -6  -3   4      161.37      181.69     17.89 o 
  -5  -3   4       72.59      107.28     30.67 o 
  -4  -3   4      229.66      192.55     24.16 o 
  -3  -3   4        5.33        2.07     20.02 o 
  -2  -3   4      577.00      508.71     40.38 o 
  -1  -3   4      476.39      479.66     31.68 o 
   0  -3   4     2683.33     2452.76     36.92 o 
   1  -3   4      265.72      240.11     11.87 o 
   2  -3   4     1250.88     1508.87     20.75 o 
   3  -3   4     2459.13     2806.83     29.57 o 
   4  -3   4     1235.89     1188.71     15.02 o 
   5  -3   4       39.13       35.27      4.79 o 
   6  -3   4        3.15       11.65     13.38 o 
   7  -3   4     1050.28     1193.51     42.91 o 
   8  -3   4      588.84      520.72     35.14 o 
   9  -3   4        4.32        7.10     23.48 o 
  10  -3   4       65.97       90.05     31.26 o 
  11  -3   4        2.12      -27.71     32.78 o 
 -10  -2   4       83.49       76.56     20.11 o 
  -9  -2   4       16.52       13.36     12.38 o 
  -8  -2   4      193.51      177.42     25.77 o 
  -7  -2   4      518.87      482.08     19.84 o 
  -6  -2   4      453.94      504.61     25.13 o 
  -5  -2   4      513.65      568.07     38.27 o 
  -4  -2   4       52.28       43.46     15.80 o 
  -3  -2   4     3126.05     3116.84     54.90 o 
  -2  -2   4        1.61       -5.36     15.63 o 
  -1  -2   4      857.24      721.88     20.28 o 
   0  -2   4        2.26      -15.76     20.61 o 
   1  -2   4      657.78      673.95     17.46 o 
   2  -2   4       72.24       90.03      8.16 o 
   3  -2   4     2379.08     2285.44     22.51 o 
   4  -2   4        4.40        4.58      3.25 o 
   5  -2   4      548.53      555.96     10.37 o 
   6  -2   4       69.86       56.82     14.33 o 
   7  -2   4      180.02      217.45     26.02 o 
   8  -2   4       17.20        7.94     35.82 o 
   9  -2   4       47.32       58.63     44.94 o 
  10  -2   4        0.13      -30.41     46.29 o 
  11  -2   4       16.08        6.25     29.06 o 
 -10  -1   4       11.03      -13.69     15.38 o 
  -9  -1   4      188.46      144.15     14.10 o 
  -8  -1   4        4.77        7.51     15.71 o 
  -7  -1   4      110.55      104.90     13.54 o 
  -6  -1   4      215.98      219.84     17.15 o 
  -5  -1   4      184.71      196.37     16.20 o 
  -4  -1   4     1553.80     1533.87     30.38 o 
  -3  -1   4      133.27      144.55     14.07 o 
  -2  -1   4      463.07      437.72     30.67 o 
  -1  -1   4     1330.27     1326.42     37.25 o 
   0  -1   4      360.75      384.19     38.78 o 
   1  -1   4      107.51       70.39     14.92 o 
   2  -1   4      168.50      269.58     13.08 o 
   3  -1   4      582.18      622.89      8.80 o 
   4  -1   4      553.73      544.07      7.42 o 
   5  -1   4       74.68       62.10      6.75 o 
   6  -1   4      633.62      613.66     20.78 o 
   7  -1   4        2.80        2.37     17.91 o 
   8  -1   4       59.91       79.75     22.64 o 
   9  -1   4        2.47       16.90     21.96 o 
  10  -1   4      269.70      326.09     34.97 o 
  11  -1   4       13.52       -0.51     25.85 o 
  -9   0   4       31.18        7.52     17.66 o 
  -8   0   4       55.17       43.26     28.05 o 
  -7   0   4      823.83      822.93     24.35 o 
  -6   0   4      203.84      207.48     17.76 o 
  -5   0   4      323.75      253.01     36.41 o 
  -4   0   4      616.10      592.55     19.23 o 
  -3   0   4       48.30       62.54     11.64 o 
  -2   0   4      911.21      810.59     19.95 o 
  -1   0   4      325.70      273.63     27.62 o 
   0   0   4       49.52       69.12     13.62 o 
   1   0   4       53.55       99.69     15.86 o 
   2   0   4     1127.54     1147.58     18.07 o 
   3   0   4       50.53       35.55      4.97 o 
   4   0   4     1694.01     1644.26     14.80 o 
   5   0   4     1444.97     1354.63     24.44 o 
   6   0   4        1.52        2.17      2.66 o 
   7   0   4      399.29      442.16     27.54 o 
   8   0   4        3.24       24.50     34.64 o 
   9   0   4       49.37      -13.69     37.17 o 
  10   0   4       19.44       14.70     24.33 o 
  11   0   4       89.41       84.99     31.26 o 
  -9   1   4      257.99      222.50     15.06 o 
  -8   1   4       44.58       51.71     16.56 o 
  -7   1   4      549.64      564.57     20.00 o 
  -6   1   4       33.24       36.64     12.62 o 
  -5   1   4      433.04      431.51     25.93 o 
  -4   1   4      415.58      427.63     34.30 o 
  -3   1   4      600.46      510.19     16.28 o 
  -2   1   4      395.38      378.16     14.84 o 
  -1   1   4     3345.41     3602.28     54.50 o 
   0   1   4      459.26      513.54     18.17 o 
   1   1   4     2001.96     2169.26     32.52 o 
   2   1   4      869.67      891.58     17.76 o 
   3   1   4     4655.83     4414.13     36.71 o 
   4   1   4     1838.39     1733.85     21.75 o 
   5   1   4     1487.95     1502.17     13.89 o 
   6   1   4      916.94      860.95     13.16 o 
   7   1   4       32.88       31.70      7.43 o 
   8   1   4        2.03        6.71      4.11 o 
   9   1   4       97.66       80.76     22.81 o 
  10   1   4      334.16      313.92     31.43 o 
  11   1   4       52.04       42.58     46.29 o 
  12   1   4       25.27      -31.26     31.26 o 
  -9   2   4        3.51       48.83     37.17 o 
  -8   2   4      122.51      111.99     44.18 o 
  -7   2   4        0.34        3.41     26.53 o 
  -6   2   4        4.41        0.39      8.32 o 
  -5   2   4       26.01       31.63     13.18 o 
  -4   2   4      635.19      575.28     21.46 o 
  -3   2   4       34.43       43.84     18.59 o 
  -2   2   4     1450.44     1523.43     36.27 o 
  -1   2   4      886.15      862.09     18.84 o 
   0   2   4     8038.33     8178.97    103.34 o 
   1   2   4     2038.16     2127.77     31.68 o 
   2   2   4     2069.70     1858.19     23.26 o 
   3   2   4     1369.38     1362.20     16.36 o 
   4   2   4     5624.62     5307.40    196.98 o 
   5   2   4        1.65        0.28      6.29 o 
   6   2   4      172.10      173.37      9.76 o 
   7   2   4      531.19      526.79     12.78 o 
   8   2   4       34.43       16.66      6.68 o 
   9   2   4      114.75      106.92      5.73 o 
  10   2   4      352.69      291.99     15.39 o 
  11   2   4        2.26       29.40     25.51 o 
  12   2   4        6.03       -7.77     47.65 o 
  -9   3   4        4.48      -38.52     38.52 o 
  -8   3   4        5.08        1.94      9.58 o 
  -7   3   4      125.88      130.32     10.02 o 
  -6   3   4        0.01      -10.77     10.77 o 
  -5   3   4      782.77      853.46     19.18 o 
  -4   3   4       43.95       48.77     27.46 o 
  -3   3   4       11.17        4.80     10.45 o 
  -2   3   4       59.22       46.47     13.52 o 
  -1   3   4     3567.83     3534.67     50.73 o 
   0   3   4        0.39       -1.08      8.41 o 
   1   3   4     4870.71     4723.52     84.82 o 
   2   3   4     1610.57     1543.24     65.13 o 
   3   3   4     2286.20     2264.92     30.64 o 
   4   3   4       92.31      117.69      6.71 o 
   5   3   4     2970.77     2897.17     45.62 o 
   6   3   4      244.93      223.62     13.19 o 
   7   3   4       75.19       61.02     22.81 o 
   8   3   4       13.04       11.88      8.47 o 
   9   3   4       74.86       91.85     16.51 o 
  10   3   4        1.46        5.89      9.11 o 
  11   3   4       61.05       88.70     26.86 o 
  12   3   4       25.54       44.94     28.72 o 
  -8   4   4       83.51       44.60     31.93 o 
  -7   4   4      417.14      445.12     24.86 o 
  -6   4   4       53.43       49.36     19.01 o 
  -5   4   4      184.13      181.22     25.01 o 
  -4   4   4      511.02      492.51     15.59 o 
  -3   4   4       27.75       35.48     33.71 o 
  -2   4   4     1530.20     1530.63     27.54 o 
  -1   4   4       28.27       42.07     14.19 o 
   0   4   4     6978.79     7239.96    130.27 o 
   1   4   4       19.96       14.87     12.50 o 
   2   4   4     1996.44     1992.00     40.38 o 
   3   4   4       18.47       23.91     14.19 o 
   4   4   4      149.19      124.48      9.45 o 
   5   4   4        0.14       12.27     11.51 o 
   6   4   4      884.79      882.13     72.74 o 
   7   4   4       84.78       92.79     22.47 o 
   8   4   4      113.83      125.20     20.78 o 
   9   4   4        1.52      -13.18     13.18 o 
  10   4   4       94.85       93.90     19.60 o 
  11   4   4        6.64       11.30      7.70 o 
  12   4   4       40.14       59.47     28.72 o 
  -7   5   4       11.50       -9.90     16.00 o 
  -6   5   4       12.21        7.78     19.01 o 
  -5   5   4      388.03      409.26     49.84 o 
  -4   5   4        2.55      -18.50     18.50 o 
  -3   5   4      250.76      228.60     36.33 o 
  -2   5   4     1027.10     1091.12     33.28 o 
  -1   5   4      334.77      370.35     20.78 o 
   0   5   4      158.00      177.07     17.40 o 
   1   5   4     1120.43     1047.19     28.72 o 
   2   5   4       54.08       69.44     18.08 o 
   3   5   4       16.77       17.74     15.38 o 
   4   5   4      197.25      216.69     24.67 o 
   5   5   4     1797.17     1756.77     54.24 o 
   6   5   4      112.01      150.38     30.41 o 
   7   5   4      142.76      162.44     19.68 o 
   8   5   4       88.64      103.96     11.53 o 
   9   5   4      468.72      450.17     23.82 o 
  10   5   4        4.99        2.44     10.51 o 
  11   5   4      196.06      241.20     42.92 o 
  12   5   4        6.95      -11.32     24.16 o 
  -7   6   4       51.98       31.75     13.26 o 
  -6   6   4      219.62      229.96     23.26 o 
  -5   6   4       75.72       93.19     17.03 o 
  -4   6   4      126.96      118.60     15.89 o 
  -3   6   4       65.46       65.49     13.42 o 
  -2   6   4       70.20       80.36     10.58 o 
  -1   6   4      151.40      127.56      9.26 o 
   0   6   4        8.08       16.42     12.91 o 
   1   6   4       23.69       20.27      7.96 o 
   2   6   4      439.48      416.82     26.36 o 
   3   6   4       17.09       50.69     19.43 o 
   4   6   4     1539.92     1529.18     19.11 o 
   5   6   4      121.59      116.23      6.80 o 
   6   6   4      941.28      822.14     25.93 o 
   7   6   4      150.07      121.21     16.64 o 
   8   6   4       15.79       33.41     11.60 o 
   9   6   4        3.69        3.59     17.91 o 
  10   6   4      237.39      311.82     42.49 o 
  11   6   4       27.77        9.32     19.18 o 
  -6   7   4      110.24       82.03     22.00 o 
  -5   7   4        0.94       -4.13     10.31 o 
  -4   7   4        0.71        7.04     12.88 o 
  -3   7   4       16.30       16.43      9.85 o 
  -2   7   4       26.48       33.29     15.97 o 
  -1   7   4      394.57      401.23     15.11 o 
   0   7   4       22.71       34.14     15.25 o 
   1   7   4     1096.06     1037.90     69.69 o 
   2   7   4      236.57      267.29     28.05 o 
   3   7   4        3.27       -4.05     20.44 o 
   4   7   4       22.13        4.90     19.43 o 
   5   7   4     1566.22     1536.12     46.38 o 
   6   7   4      158.10      138.90     14.61 o 
   7   7   4        3.57       -7.14      9.63 o 
   8   7   4       21.59       12.32     10.05 o 
   9   7   4      283.39      268.66     14.90 o 
  10   7   4       49.99       53.57     12.70 o 
  11   7   4       33.41       36.34     23.83 o 
  -6   8   4       41.99       19.42     14.45 o 
  -5   8   4        1.47       13.59      9.55 o 
  -4   8   4        8.51       14.57      9.76 o 
  -3   8   4      132.75      139.49     10.11 o 
  -2   8   4       65.93       64.15     10.73 o 
  -1   8   4      591.81      601.79     18.11 o 
   0   8   4       21.68       16.18     11.30 o 
   1   8   4      116.52      150.54     45.28 o 
   2   8   4      430.79      421.04     32.95 o 
   3   8   4      147.90      154.60     26.70 o 
   4   8   4      509.01      463.82     40.43 o 
   5   8   4      646.60      656.57     36.66 o 
   6   8   4      279.75      280.63     43.34 o 
   7   8   4       80.96       77.63     12.05 o 
   8   8   4       91.88       95.29     11.32 o 
   9   8   4        3.02        4.45     14.36 o 
  10   8   4        5.25       -7.88     14.87 o 
  11   8   4       67.43       66.01     46.89 o 
  -5   9   4        0.80        4.79     17.56 o 
  -4   9   4       49.75       37.30     10.54 o 
  -3   9   4       59.34       58.31     13.02 o 
  -2   9   4       74.61       69.63      9.64 o 
  -1   9   4       40.99       47.51      9.93 o 
   0   9   4       91.84       96.87      9.20 o 
   1   9   4      224.43      245.49     49.84 o 
   2   9   4        9.15        8.11     21.96 o 
   3   9   4       12.16       13.69     40.38 o 
   4   9   4      420.10      459.22     36.33 o 
   5   9   4       11.68      -23.82     23.82 o 
   6   9   4        4.70        7.15     10.48 o 
   7   9   4      280.07      217.79     13.85 o 
   8   9   4       10.40        5.41      8.11 o 
   9   9   4        5.69       13.52     17.74 o 
  10   9   4       27.76        4.62     17.74 o 
  -5  10   4      104.94       66.39     13.44 o 
  -4  10   4       32.41       23.06     20.53 o 
  -3  10   4        0.84       -8.36      8.36 o 
  -2  10   4        4.14        0.25      7.98 o 
  -1  10   4      459.11      452.51     25.62 o 
   0  10   4        0.35       -3.83     13.56 o 
   1  10   4      348.28      394.01     32.10 o 
   3  10   4        4.02      -25.01     25.01 o 
   4  10   4       21.18       19.43     25.17 o 
   5  10   4       20.84       65.05     27.54 o 
   6  10   4      101.50      113.20     29.23 o 
   7  10   4        8.67        1.69      5.43 o 
  -4  11   4        5.38        7.46     10.94 o 
  -3  11   4        1.86        7.33     11.10 o 
  -2  11   4       75.80       60.45     13.48 o 
  -1  11   4      254.82      273.12     19.86 o 
   0  11   4      263.91      307.61     21.53 o 
   1  11   4       57.31       21.96     24.84 o 
   2  11   4        2.55       27.03     26.02 o 
   3  11   4       14.89       20.95     26.19 o 
   4  11   4      119.86      130.77     31.93 o 
   5  11   4       10.26       15.38     28.55 o 
   7  11   4        0.37      -12.84     27.37 o 
   8  11   4       79.96       52.71     31.09 o 
   9  11   4        6.90       33.45     30.41 o 
  -2  12   4       18.79       66.83     21.26 o 
  -1  12   4        0.42       19.28     36.24 o 
   2  12   4        1.70      112.19     31.09 o 
   5  12   4      122.74      117.26     35.82 o 
   6  12   4       66.52       31.76     32.78 o 
   8  12   4        4.86      -33.12     33.12 o 
   0  13   4       45.81       75.87     24.57 o 
   1  13   4       14.89      -17.23     26.19 o 
   3  13   4        9.66      -34.30     34.30 o 
  -2 -12   5        9.57        2.87     51.53 o 
  -1 -12   5       83.57       61.19     16.19 o 
   0 -12   5      123.26      103.16     25.27 o 
   1 -12   5        9.52       48.66     20.61 o 
  -4 -11   5       21.32      -27.48     28.41 o 
  -3 -11   5       79.41       77.53     20.04 o 
  -2 -11   5       10.09       25.05     20.02 o 
  -1 -11   5       46.74       64.86     22.22 o 
   0 -11   5       35.25       42.18     17.22 o 
   1 -11   5       11.89      -15.97     15.97 o 
   2 -11   5       45.15       23.69     19.04 o 
   3 -11   5      150.74      168.35     49.44 o 
   4 -11   5       16.48       49.54     17.14 o 
  -6 -10   5       62.33       27.28     25.36 o 
  -5 -10   5       61.77       50.56     34.64 o 
  -4 -10   5      273.55      311.28     34.04 o 
  -3 -10   5       24.51       21.33     14.23 o 
  -2 -10   5      103.00      120.93     31.09 o 
  -1 -10   5       18.63       36.42     18.45 o 
   0 -10   5      234.42      267.60     50.57 o 
   1 -10   5       11.56       12.58     16.39 o 
   2 -10   5      489.95      548.15     19.66 o 
   3 -10   5        7.18       -4.50     11.07 o 
   4 -10   5       35.44       54.68     15.68 o 
   5 -10   5        1.47       15.73     24.84 o 
  -7  -9   5       18.10        7.11     29.19 o 
  -6  -9   5       87.75       91.63     30.53 o 
  -5  -9   5      210.17      193.79     27.57 o 
  -4  -9   5       25.79       53.92     27.53 o 
  -3  -9   5      408.17      342.68     28.38 o 
  -2  -9   5       20.14       -1.36     12.22 o 
  -1  -9   5      605.98      642.78     27.59 o 
   0  -9   5       37.34       41.87     13.38 o 
   1  -9   5      226.74      268.68     60.38 o 
   2  -9   5        7.89        2.72     10.65 o 
   3  -9   5      364.41      360.32     40.56 o 
   4  -9   5        0.16       -3.76     13.56 o 
   5  -9   5       27.61       37.52     20.27 o 
   6  -9   5       57.29       37.17     25.51 o 
  -7  -8   5        1.38       -0.97     29.31 o 
  -6  -8   5      194.87      183.50     32.35 o 
  -5  -8   5       49.88       49.38     21.81 o 
  -4  -8   5     1065.08      952.06     43.09 o 
  -3  -8   5       21.87       50.64     20.09 o 
  -2  -8   5      934.68      943.68     34.18 o 
  -1  -8   5        9.98       17.13     18.06 o 
   0  -8   5       79.42       97.08     13.87 o 
   1  -8   5       41.52       16.55     13.97 o 
   2  -8   5      187.46      184.63     16.69 o 
   3  -8   5        1.98       -1.34     16.41 o 
   4  -8   5       78.31       67.38     14.56 o 
   5  -8   5       47.52       31.33     10.66 o 
   6  -8   5      322.23      316.65     13.84 o 
   7  -8   5       34.88      -13.85     42.75 o 
  -8  -7   5       37.38       56.05     29.00 o 
  -7  -7   5       49.68       16.20     20.61 o 
  -6  -7   5      196.24      203.18     30.92 o 
  -5  -7   5      356.83      393.63     46.43 o 
  -4  -7   5      147.96      109.88     22.17 o 
  -3  -7   5      160.79      175.17     26.67 o 
  -2  -7   5       11.28       21.98     18.43 o 
  -1  -7   5      120.49      110.61     25.96 o 
   0  -7   5      305.57      313.11     15.95 o 
   1  -7   5      668.37      665.73     18.82 o 
   2  -7   5       18.39       19.74     12.18 o 
   3  -7   5      518.98      564.88     20.61 o 
   4  -7   5       11.38       18.96      8.70 o 
   5  -7   5      602.69      586.95     16.27 o 
   6  -7   5        2.55       -5.88     11.56 o 
   7  -7   5       24.04        4.56     23.32 o 
   8  -7   5        0.15      -38.86     47.81 o 
  -8  -6   5        7.13       27.18     25.51 o 
  -7  -6   5      108.39      123.76     22.23 o 
  -6  -6   5      207.64      230.61     66.57 o 
  -5  -6   5      119.00      103.02     27.54 o 
  -4  -6   5      176.51      228.17     38.52 o 
  -3  -6   5        6.92      -11.73     18.22 o 
  -2  -6   5      243.28      197.34     30.24 o 
  -1  -6   5       69.95       70.12     18.71 o 
   0  -6   5      275.65      291.65     17.09 o 
   1  -6   5       93.70       90.79     12.03 o 
   2  -6   5      458.03      513.33     15.94 o 
   3  -6   5      414.43      449.62     14.46 o 
   4  -6   5      458.89      475.24     18.20 o 
   5  -6   5      104.40       90.84     11.75 o 
   6  -6   5      588.16      574.58     24.70 o 
   7  -6   5       12.30       32.57     16.98 o 
   8  -6   5      162.30      229.44     33.28 o 
   9  -6   5       67.45      123.00     57.61 o 
  -9  -5   5       15.07       19.12     21.65 o 
  -8  -5   5      190.98      131.26     25.26 o 
  -7  -5   5      137.45      178.67     27.25 o 
  -6  -5   5      383.82      385.71     24.87 o 
  -5  -5   5      146.70      115.59     23.99 o 
  -4  -5   5       36.52       31.71     21.04 o 
  -3  -5   5        9.32        2.30     19.13 o 
  -2  -5   5      728.85      718.65     66.06 o 
  -1  -5   5      417.57      432.56     23.42 o 
   0  -5   5      297.04      295.57     26.70 o 
   1  -5   5      164.39      152.59     13.64 o 
   2  -5   5      105.99      101.93     12.69 o 
   3  -5   5      324.52      356.01     17.18 o 
   4  -5   5      512.35      522.58     13.35 o 
   5  -5   5      402.69      396.61     15.52 o 
   6  -5   5      112.24       88.68      9.84 o 
   7  -5   5       32.00       36.53     20.60 o 
   8  -5   5       49.22       78.06     26.70 o 
   9  -5   5      106.90      126.21     32.27 o 
  10  -5   5        6.36       -7.43     30.07 o 
  -9  -4   5      199.83      173.49     35.50 o 
  -8  -4   5        0.19      -22.21     28.58 o 
  -7  -4   5      139.96      205.40     50.01 o 
  -6  -4   5      153.62      155.06     24.92 o 
  -5  -4   5      127.95      163.18     20.33 o 
  -4  -4   5       48.57       48.19     19.60 o 
  -3  -4   5      567.55      517.00     25.83 o 
  -2  -4   5      233.48      258.71     21.88 o 
  -1  -4   5      849.50      789.18     29.94 o 
   0  -4   5       28.76       34.51     13.76 o 
   1  -4   5     1684.32     1676.54     26.69 o 
   2  -4   5      781.23      823.44     17.94 o 
   3  -4   5     1456.09     1588.94     23.91 o 
   4  -4   5      255.94      244.96     14.85 o 
   5  -4   5      399.22      397.81     13.97 o 
   6  -4   5        3.30        6.58      4.42 o 
   7  -4   5       52.33       39.97     20.70 o 
   8  -4   5      321.50      331.83     32.78 o 
   9  -4   5        5.93      -15.54     43.42 o 
  10  -4   5       20.47       70.79     31.43 o 
  -9  -3   5        8.42       -7.73     17.20 o 
  -8  -3   5       25.66       26.56     20.11 o 
  -7  -3   5        6.08        6.35     14.14 o 
  -6  -3   5      142.91      198.66     29.99 o 
  -5  -3   5       11.56        5.35     23.82 o 
  -4  -3   5      542.95      510.04     24.82 o 
  -3  -3   5        0.39        5.65     15.14 o 
  -2  -3   5      812.44      733.66     26.44 o 
  -1  -3   5      179.97      206.01     19.99 o 
   0  -3   5     1769.80     1743.63     36.84 o 
   1  -3   5       57.94       60.81     26.25 o 
   2  -3   5     1163.05     1096.54     24.49 o 
   3  -3   5       13.33       22.03      6.46 o 
   4  -3   5      424.64      401.83     14.84 o 
   5  -3   5      931.70      933.00     13.79 o 
   6  -3   5        3.27       22.81     13.98 o 
   7  -3   5      919.92      980.77     63.36 o 
   8  -3   5      800.79      844.78     40.38 o 
   9  -3   5       23.97       54.57     27.54 o 
  10  -3   5       60.22       65.89     30.58 o 
  11  -3   5       63.73       69.27     35.31 o 
  -9  -2   5      167.71      175.70     21.42 o 
  -8  -2   5       47.41       27.23     13.94 o 
  -7  -2   5       72.44       97.00     15.70 o 
  -6  -2   5       28.96       10.69     13.92 o 
  -5  -2   5      593.45      559.12     39.72 o 
  -4  -2   5      502.62      525.07     23.98 o 
  -3  -2   5     1072.68     1039.50     33.50 o 
  -2  -2   5        5.44       -5.66     12.82 o 
  -1  -2   5      234.33      161.11     15.91 o 
   0  -2   5       32.55       39.54     12.46 o 
   1  -2   5      543.64      496.45     16.68 o 
   2  -2   5      125.51      147.39     10.44 o 
   3  -2   5     1488.82     1354.08     15.23 o 
   4  -2   5      437.43      439.08      9.83 o 
   5  -2   5      401.37      426.84     10.43 o 
   6  -2   5      179.96      224.08     29.23 o 
   7  -2   5      337.43      306.87     25.01 o 
   8  -2   5       44.52       84.31     40.04 o 
   9  -2   5      111.26      177.40     49.84 o 
  10  -2   5        2.19       51.02     27.54 o 
  11  -2   5       73.96       12.00     49.17 o 
  -9  -1   5      298.83      335.30     30.33 o 
  -8  -1   5       12.47       14.44     15.33 o 
  -7  -1   5        1.78        2.86     14.43 o 
  -6  -1   5      574.78      565.13     37.09 o 
  -5  -1   5      108.85      109.87     29.91 o 
  -4  -1   5      184.73      160.14     43.51 o 
  -3  -1   5        0.78       -0.56     12.42 o 
  -2  -1   5     3240.26     3155.51     48.26 o 
  -1  -1   5        6.05        7.83     27.62 o 
   0  -1   5     1254.67     1140.81     24.19 o 
   1  -1   5       61.69       50.48     14.06 o 
   2  -1   5      400.39      353.18     23.23 o 
   3  -1   5      471.91      516.85     19.07 o 
   4  -1   5     3488.19     3542.09     30.82 o 
   5  -1   5      202.84      222.74     10.12 o 
   6  -1   5      380.77      346.82     17.62 o 
   7  -1   5       62.82       70.96     18.43 o 
   8  -1   5       70.51      100.19     22.98 o 
   9  -1   5        2.27       25.68     22.81 o 
  10  -1   5      111.16       91.07     28.72 o 
  11  -1   5       17.85       54.40     29.74 o 
  -9   0   5        7.55        7.18     18.33 o 
  -8   0   5       36.13       11.15     15.38 o 
  -7   0   5      792.64      829.68     26.94 o 
  -6   0   5      110.19      131.03     14.34 o 
  -5   0   5      320.03      310.05     22.68 o 
  -4   0   5      598.88      566.52     21.91 o 
  -3   0   5     2180.73     2165.62     59.73 o 
  -2   0   5     1239.54     1326.35     27.29 o 
  -1   0   5     2984.49     2743.22     41.09 o 
   0   0   5      560.63      505.53     19.85 o 
   1   0   5      637.50      565.17     18.08 o 
   2   0   5     2653.28     2769.01     32.22 o 
   3   0   5      603.32      598.83      9.55 o 
   4   0   5     2090.46     2000.58     20.77 o 
   5   0   5     2842.73     2701.77     31.18 o 
   6   0   5        0.71        6.35      6.71 o 
   7   0   5       70.21      126.55     20.61 o 
   8   0   5       11.44       14.02     19.26 o 
   9   0   5      106.13       13.69     35.82 o 
  10   0   5       51.36       81.44     44.60 o 
  11   0   5      128.93      123.51     52.55 o 
  -9   1   5       13.39       -7.56     14.25 o 
  -8   1   5       53.29       40.10     13.84 o 
  -7   1   5       79.93       60.88     18.67 o 
  -6   1   5      467.28      488.94     24.33 o 
  -5   1   5       11.23       34.09     16.22 o 
  -4   1   5       38.63       37.27     16.04 o 
  -3   1   5      611.99      596.41     47.65 o 
  -2   1   5       20.47        2.79     10.67 o 
  -1   1   5      233.73      254.53     14.81 o 
   0   1   5     4011.79     4053.47     60.73 o 
   1   1   5      249.46      313.08     15.26 o 
   2   1   5       58.88       48.19      7.71 o 
   3   1   5     2718.30     2550.54     23.60 o 
   4   1   5     6329.17     6450.73     55.14 o 
   5   1   5       26.67       43.01      7.75 o 
   6   1   5      933.46     1018.81     13.74 o 
   7   1   5       44.96       37.90      8.83 o 
   8   1   5        4.33        6.30      3.81 o 
   9   1   5      142.88      200.04     25.34 o 
  10   1   5      208.98      202.24     28.72 o 
  11   1   5        0.87       20.61     25.01 o 
  12   1   5       54.35       82.79     55.25 o 
  -8   2   5      191.19      192.17     15.94 o 
  -7   2   5      152.24      151.14     63.53 o 
  -6   2   5      138.52      188.15     24.50 o 
  -5   2   5       55.43       46.02     20.87 o 
  -4   2   5        6.28       28.59     21.46 o 
  -3   2   5      322.72      319.22     18.33 o 
  -2   2   5      785.85      741.75     19.79 o 
  -1   2   5     1073.08     1146.31     23.50 o 
   0   2   5     1107.18     1024.73     35.31 o 
   1   2   5     3626.17     3727.90     62.94 o 
   2   2   5     4003.71     3929.55     38.65 o 
   3   2   5     1859.60     1733.50     20.31 o 
   4   2   5      716.48      667.65     14.04 o 
   5   2   5      860.89      810.36     10.43 o 
   6   2   5      105.31       81.09     15.01 o 
   7   2   5      398.13      357.70     14.54 o 
   8   2   5       67.75       94.36     21.24 o 
   9   2   5      250.18      266.18      9.34 o 
  10   2   5      102.19       71.92      6.11 o 
  11   2   5       39.99       65.56     25.85 o 
  12   2   5       11.61      -12.00     27.71 o 
  -8   3   5       30.48       27.71     15.97 o 
  -7   3   5       80.27       72.98     18.02 o 
  -6   3   5        1.29       -9.66      9.66 o 
  -5   3   5        4.68       -0.35     17.32 o 
  -4   3   5       15.98       -7.91     10.88 o 
  -3   3   5      545.07      660.76     51.28 o 
  -2   3   5      899.92      967.40     21.87 o 
  -1   3   5      325.18      277.29     18.08 o 
   0   3   5     2004.42     2157.92     32.33 o 
   1   3   5      639.43      586.72     19.14 o 
   2   3   5     1816.23     1746.28     31.16 o 
   3   3   5      299.04      283.73     18.67 o 
   4   3   5     1467.58     1517.33     19.37 o 
   5   3   5      519.01      479.26     13.78 o 
   6   3   5      340.14      328.87     17.86 o 
   7   3   5      205.81      195.57     12.29 o 
   8   3   5      361.40      377.96      9.96 o 
   9   3   5      332.52      307.46     22.81 o 
  10   3   5      122.65       98.65     10.78 o 
  11   3   5       83.18       87.52     25.34 o 
  12   3   5       38.80       91.57     29.57 o 
  -8   4   5        6.75      -17.74     31.76 o 
  -7   4   5       14.74       18.90     19.02 o 
  -6   4   5        0.97       15.85     10.22 o 
  -5   4   5      153.90      147.75     39.62 o 
  -4   4   5      265.43      321.44     34.30 o 
  -3   4   5       10.53        0.31     10.39 o 
  -2   4   5       10.33       16.75     10.96 o 
  -1   4   5     2607.44     2662.89     38.95 o 
   0   4   5     7894.08     8348.04    164.90 o 
   1   4   5      201.72      199.37     19.09 o 
   2   4   5     1177.83     1066.26     13.99 o 
   3   4   5      382.62      341.41     10.53 o 
   4   4   5     1033.27     1057.94     20.46 o 
   5   4   5       62.45       64.13     16.91 o 
   6   4   5      809.50      796.42     19.29 o 
   7   4   5       77.08       92.14     12.33 o 
   8   4   5      295.18      329.75     21.87 o 
   9   4   5        3.62       11.27     12.33 o 
  10   4   5      274.75      304.95     15.62 o 
  11   4   5       25.26        2.36     10.53 o 
  12   4   5       42.98       -9.46     24.67 o 
  -7   5   5       21.74       40.24     14.77 o 
  -6   5   5        0.72       -3.45     21.63 o 
  -5   5   5      215.99      232.65     21.46 o 
  -4   5   5       12.08       26.02     17.91 o 
  -3   5   5       86.78      112.36     36.16 o 
  -2   5   5       27.29       56.60     19.43 o 
  -1   5   5     2245.85     2429.77     78.73 o 
   0   5   5       80.62       99.68     17.91 o 
   1   5   5       96.36       90.22     16.73 o 
   2   5   5      172.24      164.23      5.75 o 
   3   5   5      579.33      557.18     11.02 o 
   4   5   5       67.95       49.34     16.73 o 
   5   5   5      462.32      405.68     14.60 o 
   6   5   5      396.32      413.91     12.36 o 
   7   5   5      256.20      241.61     13.68 o 
   8   5   5        6.40        3.21     11.03 o 
   9   5   5      379.46      426.73     15.55 o 
  10   5   5      126.39       98.85     12.30 o 
  11   5   5      242.37      234.19     20.19 o 
  12   5   5       27.85       34.13     25.01 o 
  -7   6   5        0.25      -10.26     10.26 o 
  -6   6   5        0.43      -13.99     16.47 o 
  -5   6   5        9.29       11.13     20.78 o 
  -4   6   5      176.22      214.98     32.61 o 
  -3   6   5      376.45      401.75     16.97 o 
  -2   6   5      109.70      112.36     20.78 o 
  -1   6   5       42.49       29.91     18.08 o 
   0   6   5       84.25       78.40     32.44 o 
   1   6   5       66.00       78.23     28.81 o 
   2   6   5      187.56      182.83     28.47 o 
   3   6   5       93.22      104.58     22.30 o 
   4   6   5     1041.78     1143.67     40.04 o 
   5   6   5      198.67      222.86     19.77 o 
   6   6   5     1511.03     1501.45     23.15 o 
   7   6   5      111.48      111.76     11.32 o 
   8   6   5      472.05      443.51     18.78 o 
   9   6   5       24.86       27.11     16.47 o 
  10   6   5      419.14      424.62     47.98 o 
  11   6   5       12.54        5.32     13.48 o 
  -6   7   5       17.55       27.55     10.02 o 
  -5   7   5       16.07       -4.38      8.96 o 
  -4   7   5       60.99       16.89     17.68 o 
  -3   7   5       95.21       65.02     13.18 o 
  -2   7   5      303.03      300.42     15.59 o 
  -1   7   5      277.41      254.77     33.58 o 
   0   7   5       15.06       14.22      8.25 o 
   1   7   5       17.86       14.68      5.42 o 
   2   7   5        9.70       18.68     13.88 o 
   3   7   5      376.68      407.35     32.27 o 
   4   7   5      526.28      475.61     32.61 o 
   5   7   5      834.17      698.00    106.19 o 
   6   7   5      291.21      274.02     69.36 o 
   7   7   5      279.24      265.74     22.47 o 
   8   7   5        7.33       20.70     13.77 o 
   9   7   5      236.61      300.78     37.93 o 
  10   7   5        0.46       20.13     14.49 o 
  11   7   5      131.40      137.02     35.31 o 
  -6   8   5        0.95       11.78     13.52 o 
  -5   8   5        0.36       10.80     12.62 o 
  -4   8   5        0.24       10.30     12.79 o 
  -3   8   5      327.90      348.28     14.20 o 
  -2   8   5       52.19       55.94      9.64 o 
  -1   8   5      121.85      137.64      8.82 o 
   0   8   5      278.01      318.87     12.40 o 
   1   8   5       12.05       12.06     11.57 o 
   2   8   5      234.28      219.79     42.32 o 
   3   8   5      381.34      425.43     34.30 o 
   4   8   5      215.50      228.77     31.09 o 
   5   8   5        0.85        0.84     20.78 o 
   6   8   5      705.10      723.80     50.26 o 
   7   8   5       11.19       22.02     15.63 o 
   8   8   5       15.30       21.68     13.43 o 
   9   8   5        2.80        4.56     10.31 o 
  10   8   5       74.84       61.61     12.37 o 
  11   8   5        0.04        0.84     15.38 o 
  -5   9   5       26.08       10.30     14.60 o 
  -4   9   5       62.84       40.39     11.02 o 
  -3   9   5       29.57       23.59     10.92 o 
  -2   9   5      102.72      127.35     11.74 o 
  -1   9   5      185.06      206.26     28.52 o 
   0   9   5      138.17      122.26      9.20 o 
   1   9   5      361.80      394.32     35.70 o 
   2   9   5      605.51      608.24     39.20 o 
   3   9   5       67.35      115.06     49.34 o 
   4   9   5        7.71       18.59     23.48 o 
   5   9   5      378.10      398.06     34.30 o 
   6   9   5      143.97      130.77     27.20 o 
   7   9   5        1.78        5.58      4.22 o 
   8   9   5        6.58       18.08      7.27 o 
   9   9   5       50.41       51.02     17.40 o 
  10   9   5        2.33      -17.71     20.87 o 
  -4  10   5        7.89       27.97     37.93 o 
  -3  10   5       38.80       39.55      9.57 o 
  -2  10   5        0.39       18.91     17.16 o 
  -1  10   5       53.68       51.11     10.69 o 
   0  10   5       19.02        6.88      6.98 o 
   1  10   5      272.80      327.66     21.77 o 
   2  10   5      383.77      478.49     36.16 o 
   3  10   5       61.42       89.38     27.37 o 
   4  10   5       23.86       30.75     26.70 o 
   5  10   5       18.10       13.85     25.85 o 
   6  10   5        2.34       34.47     27.88 o 
   7  10   5       31.34       15.88     25.34 o 
   8  10   5       79.17       44.60     26.70 o 
   9  10   5       31.38      -25.85     25.85 o 
  -3  11   5        0.04        0.95     12.62 o 
  -2  11   5       39.58       33.38     13.06 o 
  -1  11   5        0.04       -9.62     14.64 o 
   0  11   5      104.53      151.25     33.88 o 
   1  11   5      127.53       79.08     23.12 o 
   2  11   5       14.74       10.66     20.01 o 
   3  11   5       11.05      -30.41     30.41 o 
   5  11   5       32.76       14.53     27.37 o 
   7  11   5       42.26       17.06     28.22 o 
   8  11   5      126.47       97.66     32.27 o 
   9  11   5       44.25       42.91     30.07 o 
  -2  12   5        0.93       69.42     22.11 o 
  -1  12   5      109.45      116.74     19.67 o 
   0  12   5       12.21        2.83     16.28 o 
   1  12   5        8.58      -15.19     22.57 o 
   2  12   5        6.49       22.09     18.90 o 
   4  12   5        0.67      -30.58     30.58 o 
   6  12   5        2.39       26.86     32.10 o 
   0  13   5        5.06       -3.53     22.66 o 
   1  13   5       48.35       -0.17     24.67 o 
   2  13   5       59.52       98.08     45.70 o 
   3  13   5       58.76      170.31     38.02 o 
   5  13   5        2.40      -36.16     36.16 o 
  -3 -11   6       34.78       38.94     16.95 o 
  -2 -11   6       27.99       33.82     15.56 o 
  -1 -11   6      141.10      147.18     88.36 o 
   0 -11   6        0.94       41.03     21.12 o 
   1 -11   6      106.80       91.59     32.70 o 
   2 -11   6        0.51       29.34     17.95 o 
   3 -11   6       54.47       79.59     15.44 o 
  -5 -10   6       19.95       46.38     31.99 o 
  -4 -10   6       53.75       91.52     27.35 o 
  -3 -10   6       92.68       66.59     18.90 o 
  -2 -10   6       56.66       24.41     24.99 o 
  -1 -10   6        1.99       11.05     22.56 o 
   0 -10   6       11.13       23.21     18.32 o 
   1 -10   6       32.82       21.87     16.84 o 
   2 -10   6      315.81      400.40     44.09 o 
   3 -10   6       37.83       46.75     19.77 o 
   4 -10   6       66.29       85.75     18.59 o 
   5 -10   6       31.51       25.17     20.42 o 
  -6  -9   6        0.03       34.26     33.37 o 
  -5  -9   6       57.16       42.74     31.44 o 
  -4  -9   6        3.52       29.60     29.51 o 
  -3  -9   6      250.60      288.99     52.38 o 
  -2  -9   6       16.19        0.15     16.17 o 
  -1  -9   6       92.37      137.89     28.84 o 
   0  -9   6      189.99      173.05     21.11 o 
   1  -9   6      519.29      541.76     22.92 o 
   2  -9   6        5.46      -10.59     22.77 o 
   3  -9   6      318.05      304.77     16.13 o 
   4  -9   6       70.34       46.06     16.23 o 
   5  -9   6       23.88       44.75     16.04 o 
   6  -9   6        3.15       38.35     45.11 o 
  -7  -8   6       17.76      -14.81     29.95 o 
  -6  -8   6       60.38       69.53     43.42 o 
  -5  -8   6       74.18       72.60     23.44 o 
  -4  -8   6      133.87      125.86     29.53 o 
  -3  -8   6        9.28       11.62     25.31 o 
  -2  -8   6      741.00      741.93     80.25 o 
  -1  -8   6      163.63      147.72     26.10 o 
   0  -8   6      162.07      219.89     54.18 o 
   1  -8   6      245.80      236.38     16.99 o 
   2  -8   6       98.08      133.28     17.83 o 
   3  -8   6        3.08        7.32     23.51 o 
   4  -8   6      112.13      132.67     31.57 o 
   5  -8   6       69.85      109.28     35.67 o 
   6  -8   6       16.85        9.30     11.15 o 
   7  -8   6       51.14       41.11     20.31 o 
  -7  -7   6      153.00      176.15     32.44 o 
  -6  -7   6        3.91      -24.84     24.84 o 
  -5  -7   6      266.37      242.03     28.64 o 
  -4  -7   6       93.43       84.48     25.60 o 
  -3  -7   6      210.15      267.57     30.16 o 
  -2  -7   6        8.67       24.24     23.23 o 
  -1  -7   6      486.56      490.22     41.31 o 
   0  -7   6      128.24      106.20     14.06 o 
   1  -7   6        8.78        4.62     12.50 o 
   2  -7   6       22.97       27.87     11.06 o 
   3  -7   6      540.83      572.31     21.23 o 
   4  -7   6        0.01       -8.78     10.67 o 
   5  -7   6      145.78      144.30     14.06 o 
   6  -7   6       25.39       19.85     11.73 o 
   7  -7   6      140.40      152.33     21.33 o 
   8  -7   6        3.23       32.10     28.89 o 
  -8  -6   6       98.85       90.65     54.57 o 
  -7  -6   6       23.57       45.82     21.28 o 
  -6  -6   6      423.94      294.58    138.80 o 
  -5  -6   6      480.05      486.14     50.43 o 
  -4  -6   6       28.35       47.06     20.30 o 
  -3  -6   6        9.48       50.35     19.31 o 
  -2  -6   6      436.26      423.27     31.49 o 
  -1  -6   6     1001.31      967.88     33.08 o 
   0  -6   6      129.11      161.66     15.14 o 
   1  -6   6        4.80       14.62     13.68 o 
   2  -6   6      451.88      442.93     19.13 o 
   3  -6   6        7.61       13.57      9.79 o 
   4  -6   6      295.82      280.35     16.99 o 
   5  -6   6      123.05      113.45     13.22 o 
   6  -6   6      119.89      127.20     11.85 o 
   7  -6   6        4.15        8.56     19.98 o 
   8  -6   6       19.59       27.03     27.37 o 
   9  -6   6        0.42       42.41     30.75 o 
  -8  -5   6      157.55      186.32     51.28 o 
  -7  -5   6       79.95       86.87     24.69 o 
  -6  -5   6      262.35      318.74     39.37 o 
  -5  -5   6        7.68      -19.18     19.18 o 
  -4  -5   6        2.33      -23.06     23.06 o 
  -3  -5   6        1.25       14.74     21.28 o 
  -2  -5   6      466.28      541.66     30.64 o 
  -1  -5   6      344.01      335.31     30.29 o 
   0  -5   6        2.98        9.76     19.09 o 
   1  -5   6      287.69      287.29     18.86 o 
   2  -5   6      362.48      368.34     23.26 o 
   3  -5   6     1059.45     1072.69     26.24 o 
   4  -5   6      542.49      470.75     20.58 o 
   5  -5   6      425.98      442.66     19.05 o 
   6  -5   6       51.27       46.70      7.79 o 
   7  -5   6      518.34      543.19     30.57 o 
   8  -5   6       91.42       60.15     28.05 o 
   9  -5   6       48.91       83.46     31.76 o 
  10  -5   6        6.30       54.40     32.95 o 
  -8  -4   6       88.05       79.31     19.94 o 
  -7  -4   6      182.39      220.78     66.15 o 
  -6  -4   6        5.63       17.41     17.05 o 
  -5  -4   6      164.02      186.11     34.55 o 
  -4  -4   6       86.60       77.30     23.79 o 
  -3  -4   6     1209.20     1236.29     45.15 o 
  -2  -4   6      422.47      432.65     38.61 o 
  -1  -4   6      580.32      537.07     25.87 o 
   0  -4   6       27.77        4.57     16.86 o 
   1  -4   6     1252.30     1210.13     26.15 o 
   2  -4   6       47.05       35.76     12.60 o 
   3  -4   6     1063.15      994.00     20.80 o 
   4  -4   6      672.64      657.16     17.38 o 
   5  -4   6      222.67      241.06     12.26 o 
   6  -4   6       33.65       20.47      6.36 o 
   7  -4   6       48.96       60.13     20.95 o 
   8  -4   6       19.92       18.60     20.62 o 
   9  -4   6        2.73       24.84     26.86 o 
  10  -4   6       53.73       51.02     31.09 o 
  -9  -3   6        4.46       11.25     20.61 o 
  -8  -3   6      178.08      204.49     26.02 o 
  -7  -3   6       28.46       11.28     15.80 o 
  -6  -3   6      364.13      421.29     34.30 o 
  -5  -3   6       79.77       55.52     20.19 o 
  -4  -3   6      772.73      765.08     34.51 o 
  -3  -3   6      116.78      130.27     20.71 o 
  -2  -3   6     1641.67     1559.23     38.34 o 
  -1  -3   6      161.15      174.32     22.68 o 
   0  -3   6      967.76      970.71     42.84 o 
   1  -3   6      610.89      625.93     41.31 o 
   2  -3   6     2265.60     2135.42     32.22 o 
   3  -3   6     1122.29     1099.40     23.59 o 
   4  -3   6      137.71      152.18     12.48 o 
   5  -3   6      173.05      192.87     16.07 o 
   6  -3   6      272.35      254.74      6.46 o 
   7  -3   6        3.36       -5.40     17.24 o 
   8  -3   6        1.18      -16.64     16.64 o 
   9  -3   6      216.23      220.32     31.76 o 
  10  -3   6       66.35       79.58     30.41 o 
  11  -3   6       10.49       29.91     54.57 o 
  -9  -2   6       63.25       65.03     17.24 o 
  -8  -2   6       40.64       37.44     15.92 o 
  -7  -2   6      192.10      191.80     22.51 o 
  -6  -2   6        6.91       42.24     16.02 o 
  -5  -2   6      658.76      684.96     26.60 o 
  -4  -2   6       65.90       55.44     43.59 o 
  -3  -2   6     1385.41     1298.33     35.19 o 
  -2  -2   6      363.21      380.61     49.93 o 
  -1  -2   6     1433.93     1466.48     36.49 o 
   0  -2   6        8.85        6.97     19.60 o 
   1  -2   6     5109.34     5022.57     69.11 o 
   2  -2   6      702.07      914.24     16.89 o 
   3  -2   6     1110.27     1032.24     18.50 o 
   4  -2   6      598.91      596.86     16.16 o 
   5  -2   6      934.76      878.34     13.16 o 
   6  -2   6        0.72        3.97      4.67 o 
   7  -2   6       54.07       68.26     16.37 o 
   8  -2   6        0.85        8.27     18.52 o 
   9  -2   6      275.80      361.91     33.79 o 
  10  -2   6       19.49       72.31     28.38 o 
  11  -2   6       28.12        6.76     28.22 o 
  -9  -1   6       36.03       55.76     23.15 o 
  -8  -1   6       59.79       44.69     18.36 o 
  -7  -1   6       16.34       11.55     17.66 o 
  -6  -1   6      283.08      264.28     49.50 o 
  -5  -1   6       77.75      105.96     21.13 o 
  -4  -1   6       49.46       31.10     16.61 o 
  -3  -1   6        3.95        0.64     18.21 o 
  -2  -1   6     4619.22     4644.63    142.60 o 
  -1  -1   6      192.04      215.84     26.19 o 
   0  -1   6     1007.48      919.85     28.40 o 
   1  -1   6      835.50      973.52     27.86 o 
   2  -1   6        5.27        5.41      7.92 o 
   3  -1   6      221.40      260.44     12.96 o 
   4  -1   6     1831.07     1726.64     19.97 o 
   5  -1   6      255.81      277.86     10.80 o 
   6  -1   6      318.75      319.32      7.85 o 
   7  -1   6      227.83      220.41     18.10 o 
   8  -1   6      387.47      398.91     29.57 o 
   9  -1   6        4.73       29.91     23.48 o 
  10  -1   6      304.13      421.21     34.81 o 
  11  -1   6        0.15       24.16     27.88 o 
  -9   0   6       22.38       19.66     13.44 o 
  -8   0   6        2.22       24.45     15.91 o 
  -7   0   6      396.84      380.64     27.54 o 
  -6   0   6       42.60       36.96     17.00 o 
  -5   0   6       63.78       77.09     15.99 o 
  -4   0   6       30.25       16.57     19.51 o 
  -3   0   6     1203.99     1165.58     30.81 o 
  -2   0   6       30.69       22.90     14.26 o 
  -1   0   6      935.65      854.54     28.40 o 
   0   0   6      172.95      187.28     19.77 o 
   1   0   6     1054.74     1031.23     23.16 o 
   2   0   6      332.60      412.87     13.37 o 
   3   0   6     5336.84     5592.57     78.23 o 
   4   0   6      448.40      421.43     10.28 o 
   5   0   6     1217.60     1192.47     14.59 o 
   6   0   6        8.90       -3.18      8.08 o 
   7   0   6      353.69      360.54      7.61 o 
   8   0   6       58.03       46.97     21.29 o 
   9   0   6      213.62      102.05     41.90 o 
  10   0   6       19.37       29.91     40.55 o 
  11   0   6       52.32       80.25     49.00 o 
  -8   1   6       30.21       31.73     21.25 o 
  -7   1   6       23.80       28.71     14.92 o 
  -6   1   6      283.91      273.64     17.25 o 
  -5   1   6        1.61       -9.55     24.67 o 
  -4   1   6       94.18      124.92     16.49 o 
  -3   1   6      203.14      217.80     39.62 o 
  -2   1   6      912.02      893.45     29.82 o 
  -1   1   6     1557.59     1506.50     30.04 o 
   0   1   6     1801.79     1856.96     32.72 o 
   1   1   6      796.60      788.88     20.70 o 
   2   1   6      670.56      569.33     16.64 o 
   3   1   6     1220.08     1294.50     21.67 o 
   4   1   6     2274.04     2325.15     22.94 o 
   5   1   6      429.15      450.51     11.98 o 
   6   1   6      877.07      840.48     35.50 o 
   7   1   6      321.20      324.67     14.71 o 
   8   1   6      359.29      346.57     14.60 o 
   9   1   6        4.25       17.40     19.60 o 
  10   1   6      241.51      267.46     29.06 o 
  11   1   6       31.94       40.21     26.02 o 
  12   1   6        8.07       -7.10     28.22 o 
  -8   2   6       44.60       22.43     11.55 o 
  -7   2   6      177.32      234.35     60.66 o 
  -6   2   6       19.77       20.60     15.04 o 
  -5   2   6      141.95      138.48     14.84 o 
  -4   2   6      386.30      460.51     31.85 o 
  -3   2   6      107.80      101.40     15.62 o 
  -2   2   6      642.93      608.07     21.14 o 
  -1   2   6     2186.38     2223.22     37.63 o 
   0   2   6     3535.45     3526.48     75.95 o 
   1   2   6      774.18      709.53     19.45 o 
   2   2   6      140.20      138.83     18.16 o 
   3   2   6     1181.11     1187.18     20.56 o 
   4   2   6      582.15      560.34     14.25 o 
   5   2   6     1085.47     1064.69     15.43 o 
   6   2   6      221.34      206.75      7.62 o 
   7   2   6      322.34      301.37     10.62 o 
   8   2   6      178.42      169.22     13.08 o 
   9   2   6      242.97      269.93      9.46 o 
  10   2   6        0.85       -2.53      7.09 o 
  11   2   6      106.28      106.61     27.37 o 
  12   2   6        7.96      -14.87     27.20 o 
  -8   3   6        0.39       17.41     10.94 o 
  -7   3   6       83.66       68.59     14.11 o 
  -6   3   6       25.90       29.46     14.90 o 
  -5   3   6       43.70       48.17     14.50 o 
  -4   3   6      276.48      291.30     28.05 o 
  -3   3   6      754.72      742.17     22.65 o 
  -2   3   6      123.13      131.23     18.00 o 
  -1   3   6       19.42       16.12     11.76 o 
   0   3   6     2580.05     2750.90     47.61 o 
   1   3   6      754.73      759.97     19.67 o 
   2   3   6      563.57      507.52     16.98 o 
   3   3   6      459.22      441.70     12.00 o 
   4   3   6     6861.01     7150.84     92.64 o 
   5   3   6      177.15      219.15     18.00 o 
   6   3   6      379.23      381.73     11.75 o 
   7   3   6      305.52      324.16     16.83 o 
   8   3   6      190.11      219.13     10.51 o 
   9   3   6        0.75       -1.55      6.32 o 
  10   3   6      221.02      221.76      8.83 o 
  11   3   6       23.17       39.20     23.32 o 
  12   3   6       40.00       33.62     26.53 o 
  -7   4   6        7.77       -1.08      9.99 o 
  -6   4   6        2.39       -2.47     17.15 o 
  -5   4   6       83.62       74.16     18.92 o 
  -4   4   6      764.35      753.50     22.08 o 
  -3   4   6       23.41       22.25     29.23 o 
  -2   4   6      191.38      206.14     16.24 o 
  -1   4   6     1871.91     2000.00     35.70 o 
   0   4   6     2435.02     2557.16     40.04 o 
   1   4   6      181.14      168.03     38.27 o 
   2   4   6      493.70      440.47     38.86 o 
   3   4   6     1408.85     1386.31     22.29 o 
   4   4   6      830.13      848.96     18.36 o 
   5   4   6      287.23      284.59     16.77 o 
   6   4   6       35.44       55.81      7.60 o 
   7   4   6      106.26      117.71      9.43 o 
   8   4   6      123.46      161.94     10.61 o 
   9   4   6      221.66      202.30     10.54 o 
  10   4   6      342.24      371.00     22.73 o 
  11   4   6       56.01        3.72     33.96 o 
  12   4   6       21.04        1.18     38.52 o 
  -7   5   6       32.19       35.48     17.91 o 
  -6   5   6        0.01       -9.46     17.23 o 
  -5   5   6      217.08      209.34     39.70 o 
  -4   5   6      263.47      251.58     25.34 o 
  -3   5   6      144.81      177.01     18.84 o 
  -2   5   6      168.44      217.28     26.19 o 
  -1   5   6      871.63      814.03     36.66 o 
   0   5   6       31.01       21.96     33.45 o 
   1   5   6        4.98      -29.91     31.76 o 
   2   5   6        2.38      -12.84     29.06 o 
   3   5   6      593.32      599.42     19.43 o 
   4   5   6      418.77      415.36     23.88 o 
   5   5   6       54.39       46.44     13.63 o 
   6   5   6       21.81       27.37      7.73 o 
   7   5   6       36.39       39.99      7.77 o 
   8   5   6       17.59       18.82      7.67 o 
   9   5   6      393.75      442.17     19.31 o 
  10   5   6       15.94       33.13     10.25 o 
  11   5   6       93.50       73.67     14.88 o 
  12   5   6       68.68        6.25     37.68 o 
  -7   6   6        2.51      -17.57     17.57 o 
  -6   6   6      121.82      149.67     28.73 o 
  -5   6   6       27.59       45.67     14.37 o 
  -4   6   6       85.66      182.30     22.98 o 
  -3   6   6       71.78       74.17     21.63 o 
  -2   6   6     1558.25     1571.47     49.34 o 
  -1   6   6        1.45       -1.69     18.59 o 
   0   6   6      802.16      867.59     36.49 o 
   1   6   6       20.34       14.02     19.09 o 
   2   6   6      188.36      212.03      7.53 o 
   3   6   6      413.70      421.57     33.14 o 
   4   6   6      159.21      150.53     15.97 o 
   5   6   6       29.44       43.54     13.58 o 
   6   6   6      899.13      930.64     17.12 o 
   7   6   6       99.45       87.93     22.30 o 
   8   6   6        5.93        4.87     14.19 o 
   9   6   6        0.31       -4.27      8.52 o 
  10   6   6      175.62      208.65     16.24 o 
  11   6   6       34.94       19.81     11.82 o 
  -6   7   6        2.00       22.52     11.95 o 
  -5   7   6       49.44       19.92     13.32 o 
  -4   7   6       76.56       75.76     23.28 o 
  -3   7   6      188.42      230.73     44.94 o 
  -2   7   6      396.55      405.06     17.24 o 
  -1   7   6      223.91      248.88     37.34 o 
   0   7   6       12.47        3.27     21.71 o 
   1   7   6       23.21       39.23     13.35 o 
   2   7   6      348.79      327.84     38.27 o 
   3   7   6        6.35        6.79     19.26 o 
   4   7   6       39.86       34.19     17.98 o 
   5   7   6      414.69      472.23     54.57 o 
   6   7   6       17.84        5.01      8.95 o 
   7   7   6      466.36      465.04     14.78 o 
   8   7   6        9.20        7.75     11.44 o 
   9   7   6      230.07      235.29     55.25 o 
  10   7   6       22.78       24.65     10.83 o 
  11   7   6      272.40      250.81     19.54 o 
  -6   8   6      111.62       52.17     13.96 o 
  -5   8   6       33.86       23.47     35.40 o 
  -4   8   6       14.47       20.72     11.49 o 
  -3   8   6       79.39      105.67     18.69 o 
  -2   8   6        1.85       -8.45      8.45 o 
  -1   8   6       65.19       84.24     12.32 o 
   0   8   6      158.51      175.83     17.95 o 
   1   8   6       10.41       18.59      9.36 o 
   2   8   6      398.25      429.03     35.23 o 
   3   8   6      244.89      282.20     21.02 o 
   4   8   6      252.35      294.74     28.72 o 
   5   8   6        4.82       -1.52     21.63 o 
   6   8   6     1468.86     1445.76     49.00 o 
   7   8   6      432.05      430.57     45.11 o 
   8   8   6       47.17       44.62     12.00 o 
   9   8   6       15.98        3.72     16.39 o 
  10   8   6      192.08      210.50     26.44 o 
  11   8   6        1.78        4.04     32.52 o 
  -5   9   6        0.74       16.12     13.43 o 
  -4   9   6        6.74       15.06     15.62 o 
  -3   9   6        5.18      -11.29     11.29 o 
  -2   9   6       43.20       49.47     12.06 o 
  -1   9   6      312.35      314.64     15.97 o 
   0   9   6      165.86      128.50     28.97 o 
   1   9   6      146.08      170.98     44.77 o 
   2   9   6      476.78      544.55     24.82 o 
   3   9   6       73.75       94.71     21.50 o 
   4   9   6        8.31       13.69     24.16 o 
   5   9   6      192.19      234.51     30.92 o 
   6   9   6      354.03      362.07     33.79 o 
   8   9   6        0.64        2.37      5.91 o 
   9   9   6      209.16      198.19     19.26 o 
  10   9   6       49.13       21.05     14.47 o 
  -4  10   6        9.06        5.01     16.75 o 
  -3  10   6       99.75      163.59     39.08 o 
  -2  10   6       25.27       28.35     12.85 o 
  -1  10   6      115.74      119.56     12.08 o 
   0  10   6      196.11      165.13     27.77 o 
   1  10   6      550.32      613.06     43.34 o 
   2  10   6       55.71       58.11     18.22 o 
   3  10   6        0.81      -10.03     16.33 o 
   4  10   6      217.33      204.10     33.12 o 
   5  10   6      438.77      439.12     62.51 o 
   6  10   6        3.29       -0.17     23.65 o 
   7  10   6       68.07       46.29     27.03 o 
   8  10   6      143.74       98.16     29.91 o 
   9  10   6        3.81      -16.22     24.33 o 
  10  10   6       13.98       22.98     25.17 o 
  -3  11   6        0.68       13.40     18.28 o 
  -2  11   6       15.94       -2.83     14.73 o 
  -1  11   6      111.21       86.63     18.36 o 
   0  11   6      123.08      217.50     20.60 o 
   1  11   6       29.64       30.20     17.65 o 
   2  11   6      124.48      168.42     21.74 o 
   3  11   6       28.63        8.99     17.79 o 
   5  11   6        1.55       29.23     28.72 o 
   8  11   6       55.11       71.13     31.43 o 
   9  11   6        1.00        6.42     27.03 o 
  -1  12   6       14.63       23.26     17.70 o 
   0  12   6      100.09       86.63     20.26 o 
   1  12   6      103.47      188.27     50.69 o 
   2  12   6        0.05      -18.88     23.48 o 
   3  12   6        9.07       58.99     21.00 o 
   4  12   6        0.23      -12.70     19.51 o 
   7  12   6       55.23       39.37     34.64 o 
   1  13   6        0.62        4.35     23.84 o 
   2  13   6        0.38       14.75     22.89 o 
   3  13   6        1.55       76.88     60.66 o 
   4  13   6        9.80       18.92     29.91 o 
  -1 -11   7        0.50       -5.69     14.71 o 
   0 -11   7        2.77       39.44     25.98 o 
   1 -11   7        1.69       33.79     20.23 o 
   2 -11   7      275.36      205.35     31.62 o 
  -4 -10   7       69.90       66.10     28.38 o 
  -3 -10   7       18.53       24.45     20.32 o 
  -2 -10   7       17.20        3.35     21.21 o 
  -1 -10   7       65.40       68.20     16.13 o 
   0 -10   7      221.39      171.75     40.56 o 
   1 -10   7       34.64       44.63     30.39 o 
   2 -10   7      121.19      175.37     22.17 o 
   3 -10   7       83.41       72.01     20.80 o 
   4 -10   7       22.84       20.43     17.89 o 
  -5  -9   7        1.51       26.21     57.95 o 
  -4  -9   7        0.75      -24.24     24.24 o 
  -3  -9   7      245.34      259.57     29.54 o 
  -2  -9   7       38.41        9.43     20.98 o 
  -1  -9   7       46.88       50.01     16.51 o 
   0  -9   7        1.55        4.44     16.17 o 
   1  -9   7       42.94       13.90     17.38 o 
   2  -9   7       71.64       71.16     17.73 o 
   3  -9   7      140.53      172.67     17.39 o 
   4  -9   7      147.91      149.58     24.23 o 
   5  -9   7       35.53       38.36     14.01 o 
   6  -9   7        1.83       18.92     26.36 o 
  -6  -8   7       19.80       24.72     24.64 o 
  -5  -8   7        3.07       10.28     33.54 o 
  -4  -8   7      263.08      301.96     29.43 o 
  -3  -8   7        6.16       26.13     22.44 o 
  -2  -8   7      163.20      157.81     24.46 o 
  -1  -8   7       85.15       86.69     19.32 o 
   0  -8   7      252.57      328.18     53.38 o 
   1  -8   7      195.95      200.71     24.85 o 
   2  -8   7      380.79      403.88     20.39 o 
   3  -8   7       10.07        0.92     14.41 o 
   4  -8   7        4.18       -3.30     11.94 o 
   5  -8   7       39.44       43.24     12.59 o 
   6  -8   7        8.65       10.43      8.20 o 
   7  -8   7        3.36      -35.31     49.34 o 
  -7  -7   7       63.67       71.20     33.29 o 
  -6  -7   7       10.85       28.69     23.54 o 
  -5  -7   7        6.39       26.53     25.85 o 
  -4  -7   7       16.21      -20.55     31.76 o 
  -3  -7   7      291.48      319.58     28.45 o 
  -2  -7   7        2.02      -16.34     26.19 o 
  -1  -7   7      440.55      510.26     27.81 o 
   0  -7   7      107.11      108.35     17.16 o 
   1  -7   7       87.56       98.32     14.03 o 
   2  -7   7       12.65        3.84     14.94 o 
   3  -7   7      299.20      304.06     18.78 o 
   4  -7   7       20.80       23.57     12.45 o 
   5  -7   7        7.69        7.01      8.71 o 
   6  -7   7       14.27       11.52      8.27 o 
   7  -7   7       34.60       40.60     19.58 o 
   8  -7   7      118.10       96.37     23.65 o 
  -7  -6   7        1.21        5.62     21.12 o 
  -6  -6   7       92.92       79.44     37.59 o 
  -5  -6   7      111.02      153.50     29.04 o 
  -4  -6   7      347.89      210.71    106.78 o 
  -3  -6   7        3.14        2.92     19.18 o 
  -2  -6   7      778.51      707.18     36.40 o 
  -1  -6   7     1354.17     1308.71     37.43 o 
   0  -6   7      777.21      760.53     64.20 o 
   1  -6   7      155.18      153.28     14.98 o 
   2  -6   7      505.77      525.48     19.94 o 
   3  -6   7       13.93        3.78     11.12 o 
   4  -6   7        2.39        0.24      8.87 o 
   5  -6   7       17.76        0.13     14.41 o 
   6  -6   7      257.90      241.76     42.57 o 
   7  -6   7        1.25       -7.37     16.95 o 
   8  -6   7      208.13      189.81     29.17 o 
   9  -6   7        0.03       22.47     30.41 o 
  -7  -5   7       72.21       34.70     21.49 o 
  -6  -5   7      208.19      178.40     30.85 o 
  -5  -5   7       71.20       80.00     21.51 o 
  -4  -5   7      319.83      295.66     32.91 o 
  -3  -5   7      258.81      288.52     24.89 o 
  -2  -5   7       15.02       19.83     29.31 o 
  -1  -5   7       19.34       27.43     30.92 o 
   0  -5   7        2.18       -1.13     15.59 o 
   1  -5   7      812.36      813.97     22.07 o 
   2  -5   7      284.63      324.92     18.40 o 
   3  -5   7      985.32      959.05     25.10 o 
   4  -5   7        1.23       19.31     13.39 o 
   5  -5   7       73.54       96.04     12.68 o 
   6  -5   7       49.81       42.16      7.93 o 
   7  -5   7       30.39       14.53     12.46 o 
   8  -5   7        8.34       14.88     18.03 o 
   9  -5   7       64.86       59.64     53.56 o 
  -8  -4   7        7.45       32.65     20.11 o 
  -7  -4   7       23.98        1.88     17.58 o 
  -6  -4   7        1.02      -22.14     32.53 o 
  -5  -4   7      171.24      172.61     23.07 o 
  -4  -4   7      140.22      164.87     43.25 o 
  -3  -4   7       11.94       17.33     18.87 o 
  -2  -4   7       63.87       43.27     20.10 o 
  -1  -4   7      634.75      690.68     34.47 o 
   0  -4   7       77.56       67.57     21.42 o 
   1  -4   7     1329.19     1243.54     32.11 o 
   2  -4   7     1130.00     1118.97     22.95 o 
   3  -4   7      858.87      841.28     21.14 o 
   4  -4   7      937.90      888.56     19.85 o 
   5  -4   7       21.74       25.53      8.10 o 
   6  -4   7       66.36       95.89     12.07 o 
   7  -4   7       12.03        5.14      3.76 o 
   8  -4   7       99.56       85.35     33.45 o 
   9  -4   7        4.51       24.67     27.54 o 
  10  -4   7       43.55       39.87     31.43 o 
  -8  -3   7       97.36       37.27     19.16 o 
  -7  -3   7        1.60       -5.14     21.20 o 
  -6  -3   7        1.32        9.23     31.76 o 
  -5  -3   7        6.92       -5.65     20.53 o 
  -4  -3   7      269.98      252.57     52.63 o 
  -3  -3   7       60.30       76.72     23.82 o 
  -2  -3   7      558.85      513.58     35.82 o 
  -1  -3   7      470.88      422.54     29.98 o 
   0  -3   7      315.90      335.57     31.59 o 
   1  -3   7       72.87       61.96     18.16 o 
   2  -3   7     1601.43     1455.11     28.21 o 
   3  -3   7     1687.43     1719.99     26.02 o 
   4  -3   7      138.51      140.77     11.35 o 
   5  -3   7      147.24      184.36     13.44 o 
   6  -3   7       99.39      101.85      9.24 o 
   7  -3   7       81.15       56.63      9.40 o 
   8  -3   7      244.17      254.39     26.89 o 
   9  -3   7      157.61      227.08     32.95 o 
  10  -3   7        1.45      -41.39     50.52 o 
  -8  -2   7       30.34       28.94     62.01 o 
  -7  -2   7       88.61       52.22     17.88 o 
  -6  -2   7       34.00       37.65     20.98 o 
  -5  -2   7      202.37      184.00     20.96 o 
  -4  -2   7       32.19       22.51     22.53 o 
  -3  -2   7     1685.41     1676.55     41.34 o 
  -2  -2   7       54.90       40.06     18.84 o 
  -1  -2   7     1442.32     1357.32     36.22 o 
   0  -2   7      397.90      405.64     31.09 o 
   1  -2   7     1665.86     1622.16     39.69 o 
   2  -2   7      487.02      482.41     21.89 o 
   3  -2   7      447.95      411.04     16.14 o 
   4  -2   7      837.74      844.49     18.41 o 
   5  -2   7      616.14      624.46     17.69 o 
   6  -2   7      527.29      539.06     10.48 o 
   7  -2   7      666.02      585.09     10.76 o 
   8  -2   7      364.31      365.75     27.57 o 
   9  -2   7      146.75      115.74     27.88 o 
  10  -2   7        4.31      -18.75     26.02 o 
  11  -2   7        0.60       -4.90     28.22 o 
  -8  -1   7       66.44       44.06     25.51 o 
  -7  -1   7        2.31      -15.20     15.20 o 
  -6  -1   7        5.38       21.90     18.97 o 
  -5  -1   7       83.60       70.07     17.44 o 
  -4  -1   7      208.04      192.03     55.00 o 
  -3  -1   7       34.78       23.05     22.04 o 
  -2  -1   7     2281.63     2313.33     47.90 o 
  -1  -1   7      364.11      404.37     23.23 o 
   0  -1   7      932.72      900.41     30.67 o 
   1  -1   7      209.96      280.53     30.58 o 
   2  -1   7      224.11      254.29     13.90 o 
   3  -1   7     1149.27     1210.41     26.17 o 
   4  -1   7      491.82      492.62     17.06 o 
   5  -1   7       22.44       23.54      7.54 o 
   6  -1   7       20.92       16.88      6.64 o 
   7  -1   7     1231.12     1253.14     18.93 o 
   8  -1   7     1115.27     1030.27     29.75 o 
   9  -1   7       57.27       75.69     25.34 o 
  10  -1   7       73.03       93.94     28.38 o 
  11  -1   7        3.76       11.32     46.46 o 
  -8   0   7        0.16      -10.42     15.80 o 
  -7   0   7       86.33       64.11     19.76 o 
  -6   0   7       25.59       11.68     18.42 o 
  -5   0   7      170.55      164.91     18.57 o 
  -4   0   7        0.18       -8.61     15.81 o 
  -3   0   7      974.09      993.10     31.23 o 
  -2   0   7        0.86      -14.86     29.14 o 
  -1   0   7      614.41      584.18     29.50 o 
   0   0   7      357.49      296.05     38.61 o 
   1   0   7      870.70      758.67     26.82 o 
   2   0   7      513.84      595.79     28.22 o 
   3   0   7      113.95       71.72     10.41 o 
   4   0   7       51.83       67.98      9.58 o 
   5   0   7     1136.07     1046.41     15.99 o 
   6   0   7      216.72      199.37     14.17 o 
   7   0   7     1206.04     1173.08     19.34 o 
   8   0   7       69.01       82.56      3.48 o 
   9   0   7      263.21      280.13     48.66 o 
  10   0   7        0.48       22.98     23.32 o 
  11   0   7       60.38       49.00     28.22 o 
  -8   1   7        0.88        0.01     21.41 o 
  -7   1   7        0.29       15.87     13.05 o 
  -6   1   7       16.03       27.31     14.28 o 
  -5   1   7       20.32       27.28     14.42 o 
  -4   1   7       53.04       62.44     21.21 o 
  -3   1   7        1.08      -16.18     16.18 o 
  -2   1   7      596.01      568.54     25.23 o 
  -1   1   7        3.67        7.08     13.95 o 
   0   1   7        5.90       -0.21     19.18 o 
   1   1   7      495.96      551.01     23.72 o 
   2   1   7     1994.04     1959.33     32.80 o 
   3   1   7      385.29      435.79     26.07 o 
   4   1   7      362.41      326.22     12.17 o 
   5   1   7       77.35       87.13     14.50 o 
   6   1   7      776.30      704.31     14.54 o 
   7   1   7        0.01       -3.08      5.93 o 
   8   1   7      276.68      317.99     26.22 o 
   9   1   7       73.49       74.72      2.92 o 
  10   1   7      147.49      135.67     26.36 o 
  11   1   7        0.06       15.71     24.50 o 
  12   1   7       60.55       22.81     29.23 o 
  -8   2   7       21.34        0.24     12.05 o 
  -7   2   7       59.98       54.66     23.96 o 
  -6   2   7       89.87       72.64     15.17 o 
  -5   2   7       48.52       55.19     14.50 o 
  -4   2   7      115.01      122.20     17.03 o 
  -3   2   7      215.70      253.77     19.65 o 
  -2   2   7       80.67       76.59     19.68 o 
  -1   2   7      121.51       99.71     19.37 o 
   0   2   7      332.55      291.23     18.25 o 
   1   2   7      149.70      138.53     14.43 o 
   2   2   7      377.75      447.23     17.03 o 
   3   2   7      380.31      384.27     18.81 o 
   4   2   7      842.95      836.75     15.83 o 
   5   2   7      739.94      663.99     15.34 o 
   6   2   7       62.29       56.52     10.12 o 
   7   2   7      750.92      788.47     15.89 o 
   8   2   7       18.01        9.56      5.45 o 
   9   2   7      436.83      406.61     11.46 o 
  10   2   7       12.25       -0.03      5.90 o 
  11   2   7      177.63      240.59     30.24 o 
  12   2   7        5.00      -16.05     26.70 o 
  -8   3   7       22.94       -2.37     18.84 o 
  -7   3   7       35.42       11.72     12.36 o 
  -6   3   7        2.82       -2.58     15.50 o 
  -5   3   7      326.94      350.64     57.45 o 
  -4   3   7       96.07       77.17     18.33 o 
  -3   3   7      478.82      478.39     36.73 o 
  -2   3   7      218.34      226.20     23.93 o 
  -1   3   7       88.61      107.08     16.18 o 
   0   3   7      566.17      604.33     26.10 o 
   1   3   7      163.10      188.25     19.66 o 
   2   3   7        4.44       21.93     14.62 o 
   3   3   7       83.70       46.61     13.17 o 
   4   3   7     2663.90     2560.05     92.93 o 
   5   3   7       42.71       38.68      8.16 o 
   6   3   7       10.56        9.32      8.93 o 
   7   3   7      149.88      150.49     10.14 o 
   8   3   7       53.70       43.43      8.45 o 
   9   3   7       34.31       24.01      6.05 o 
  10   3   7      712.06      707.38     21.04 o 
  11   3   7        0.11       25.17     37.17 o 
  12   3   7       38.99      155.78     51.02 o 
  -7   4   7        4.15       20.01     15.92 o 
  -6   4   7       22.13       25.72     14.68 o 
  -5   4   7       43.19       29.05     16.80 o 
  -4   4   7      275.69      282.66     37.59 o 
  -3   4   7       26.18       28.12     18.84 o 
  -2   4   7       52.86       59.15     15.14 o 
  -1   4   7      628.79      676.89     68.26 o 
   0   4   7     1173.71     1162.90     51.36 o 
   1   4   7       31.36       37.11     13.46 o 
   2   4   7      763.45      780.14     21.54 o 
   3   4   7     2177.21     2195.47     29.82 o 
   4   4   7      852.02      859.13     24.67 o 
   5   4   7      180.28      176.00     28.30 o 
   6   4   7       66.66       81.52      8.10 o 
   7   4   7       79.31       82.05      9.89 o 
   8   4   7       10.33       31.14     12.36 o 
   9   4   7      422.66      429.29     15.18 o 
  10   4   7       31.99       28.37      7.48 o 
  11   4   7       87.42      152.91     41.39 o 
  12   4   7        0.95      190.41     48.32 o 
  -7   5   7       40.54       52.38     20.61 o 
  -6   5   7       44.89       -7.10     32.95 o 
  -5   5   7       23.90       47.46     13.31 o 
  -4   5   7       24.73       45.77     17.66 o 
  -3   5   7      794.40      851.58     31.26 o 
  -2   5   7        0.73        2.81     40.89 o 
  -1   5   7      116.53      130.10     16.60 o 
   0   5   7       74.84       74.57     15.70 o 
   1   5   7      414.66      426.28     30.75 o 
   2   5   7      127.29      129.08     23.48 o 
   3   5   7      456.50      469.08     10.64 o 
   4   5   7      217.15      221.59      9.50 o 
   5   5   7      137.80      134.47     18.36 o 
   6   5   7      103.89      124.47     11.25 o 
   7   5   7       90.82       90.27     10.94 o 
   8   5   7      424.67      433.14     15.32 o 
   9   5   7      100.82       94.68     10.45 o 
  10   5   7       97.50       81.09     12.62 o 
  11   5   7       18.96       10.13      9.75 o 
  12   5   7       24.96       -5.74     35.14 o 
  -6   6   7        0.63       19.09     20.11 o 
  -5   6   7        1.27       25.68     35.65 o 
  -4   6   7      216.64      222.68     27.03 o 
  -3   6   7       24.19       20.11     36.33 o 
  -2   6   7      344.67      351.26     31.26 o 
  -1   6   7       86.20      112.53     25.68 o 
   0   6   7      915.09      941.43     40.72 o 
   1   6   7       66.11       37.85     22.30 o 
   2   6   7        2.10       10.14     20.11 o 
   3   6   7        0.62        3.94      6.36 o 
   4   6   7      335.87      294.62     15.44 o 
   5   6   7        2.98        0.31     12.36 o 
   6   6   7      147.76      157.10      8.57 o 
   7   6   7       47.43       56.96      8.16 o 
   8   6   7       78.71       80.01     10.29 o 
   9   6   7        6.53        2.06      8.12 o 
  10   6   7       58.00       63.75     10.56 o 
  11   6   7       14.87       16.97      9.62 o 
  -6   7   7        5.50       25.01     20.78 o 
  -5   7   7       39.68       10.31     19.77 o 
  -4   7   7        1.06        7.71     22.56 o 
  -3   7   7      307.50      279.62     28.55 o 
  -2   7   7        0.17      -12.00     35.65 o 
  -1   7   7      472.03      536.61     54.74 o 
   0   7   7       10.44      -13.85     20.78 o 
   1   7   7      262.21      283.00     28.05 o 
   2   7   7      162.53      153.45     67.58 o 
   3   7   7        2.25      -13.06     15.44 o 
   4   7   7        1.15      -15.67     17.45 o 
   5   7   7      192.81      225.43     22.29 o 
   6   7   7       59.04       65.14     26.17 o 
   7   7   7       42.05       39.14      9.53 o 
   8   7   7      207.09      198.42     22.48 o 
   9   7   7       24.50       20.57     12.77 o 
  10   7   7       28.13       18.23      9.62 o 
  11   7   7       45.63       71.19     12.57 o 
  -5   8   7        0.38       16.09     13.70 o 
  -4   8   7      200.09      185.34     15.78 o 
  -3   8   7       28.77       25.32     11.74 o 
  -2   8   7       68.27       99.30     38.69 o 
  -1   8   7      221.69      203.94     11.88 o 
   0   8   7      143.90      123.64      8.72 o 
   1   8   7        0.08       -4.90      4.90 o 
   2   8   7       15.23       18.54     17.15 o 
   3   8   7        0.13      -20.89     20.89 o 
   4   8   7      124.18      130.24     22.53 o 
   5   8   7       71.49       66.89     21.43 o 
   6   8   7      917.55      915.58     45.53 o 
   7   8   7      112.82       79.44     15.81 o 
   8   8   7       17.25       29.08      9.86 o 
   9   8   7       43.14       75.38     18.42 o 
  10   8   7      193.58      210.65     14.42 o 
  11   8   7       17.44       29.93     11.60 o 
  -4   9   7       20.51       42.95     18.50 o 
  -3   9   7       19.76       -0.05     11.20 o 
  -2   9   7        0.21       17.54     13.32 o 
  -1   9   7       70.69       81.41      9.32 o 
   0   9   7       11.22        4.62     15.51 o 
   1   9   7      113.85       94.99     27.93 o 
   2   9   7        6.63        2.88     15.46 o 
   3   9   7      103.09       86.97     18.83 o 
   4   9   7       66.70       52.81     23.57 o 
   5   9   7      415.51      420.07     24.20 o 
   6   9   7      127.00      101.20     28.55 o 
   7   9   7      114.22      106.61     24.50 o 
   8   9   7        1.00       -5.07      5.07 o 
   9   9   7      124.70      138.81     13.64 o 
  10   9   7       21.32      -12.59     15.21 o 
  -3  10   7        0.79      -26.12     26.61 o 
  -2  10   7      131.49      101.11     20.49 o 
  -1  10   7       49.79       56.54     12.46 o 
   0  10   7        2.31        3.57     10.79 o 
   1  10   7        9.48        7.35     20.98 o 
   2  10   7       73.41       86.52     33.45 o 
   3  10   7      261.22      269.69     42.07 o 
   4  10   7      202.79      218.51     34.81 o 
   5  10   7       77.69       83.71     19.62 o 
   6  10   7      155.21      236.90     37.34 o 
   7  10   7        8.61       10.14     26.02 o 
   8  10   7       37.50       32.10     25.34 o 
   9  10   7        2.81       18.08     24.84 o 
  10  10   7       53.70       78.57     21.54 o 
  -2  11   7        8.20        4.95     19.18 o 
  -1  11   7       20.73       24.98     28.89 o 
   0  11   7       16.73       64.41     38.44 o 
   1  11   7       28.63       -2.69     16.56 o 
   2  11   7       52.30       54.09     30.75 o 
   3  11   7       96.88      172.55     47.05 o 
   4  11   7       94.08      113.45     27.27 o 
   5  11   7        9.73       22.52     19.41 o 
   6  11   7       13.80       19.41     18.88 o 
  -1  12   7       34.03       35.24     23.29 o 
   0  12   7        2.55       10.47     21.96 o 
   1  12   7       53.31       57.47     24.42 o 
   2  12   7        6.29       -1.89     22.41 o 
   3  12   7       52.97       61.33     21.78 o 
   4  12   7        3.31      -12.70     33.97 o 
   5  12   7       92.08       98.40     23.79 o 
   6  12   7       24.15       32.61     29.74 o 
   8  12   7       19.86        5.07     30.75 o 
   2  13   7        2.00      -24.44     44.52 o 
   3  13   7        5.69       29.30     32.86 o 
   4  13   7        0.55       24.95     23.01 o 
   6  13   7       84.58       91.39     26.48 o 
  -2 -10   8        4.81       22.06     22.07 o 
  -1 -10   8       20.32       32.17     20.70 o 
   0 -10   8        3.40       33.53     32.76 o 
   1 -10   8      173.17      146.65     24.81 o 
   2 -10   8       39.97        9.53     15.75 o 
   3 -10   8        8.80       10.79     22.79 o 
  -4  -9   8        0.80       11.53     25.32 o 
  -3  -9   8       87.98       99.23     27.40 o 
  -2  -9   8       17.96       11.67     19.55 o 
  -1  -9   8      119.72      119.55     18.76 o 
   0  -9   8       51.01       41.72     15.46 o 
   1  -9   8      217.72      189.80     24.60 o 
   2  -9   8      173.99      209.83     39.46 o 
   3  -9   8       42.58       51.89     14.19 o 
   4  -9   8       93.46       77.50     23.09 o 
   5  -9   8        6.79        3.75     13.03 o 
  -5  -8   8        1.46      -16.21     29.68 o 
  -4  -8   8       66.38       74.14     26.12 o 
  -3  -8   8       14.79       12.40     22.73 o 
  -2  -8   8      236.02      209.43     27.18 o 
  -1  -8   8       13.85       -5.17     16.63 o 
   0  -8   8      395.19      438.73     23.08 o 
   1  -8   8       22.98       12.02     16.66 o 
   2  -8   8      100.34       94.59     14.71 o 
   3  -8   8       78.53       87.06     14.08 o 
   4  -8   8       95.20       82.99     13.83 o 
   5  -8   8        6.45       -8.00     12.84 o 
   6  -8   8       27.24       33.43     12.23 o 
   7  -8   8       32.31       20.78     29.23 o 
  -6  -7   8        8.19        8.34     32.86 o 
  -5  -7   8      151.81      125.28     35.35 o 
  -4  -7   8       18.91      -10.69     26.28 o 
  -3  -7   8      467.48      521.08     32.31 o 
  -2  -7   8       38.82       66.14     22.85 o 
  -1  -7   8      166.63      243.34     63.02 o 
   0  -7   8      260.41      257.97     23.90 o 
   1  -7   8     1070.94     1067.02     35.05 o 
   2  -7   8      123.04      170.43     23.63 o 
   3  -7   8      142.73      171.13     52.40 o 
   4  -7   8        8.24        3.42     17.53 o 
   5  -7   8        5.93        6.09      9.48 o 
   6  -7   8        5.43       11.44     12.66 o 
   7  -7   8       43.89       54.74     49.84 o 
   8  -7   8       20.15       65.56     55.92 o 
  -6  -6   8      109.16      128.80     26.61 o 
  -5  -6   8       21.27      -21.78     51.53 o 
  -4  -6   8      578.52      615.49     83.38 o 
  -3  -6   8       11.14       12.07     20.56 o 
  -2  -6   8      598.48      668.33     32.37 o 
  -1  -6   8       61.08       32.14     19.67 o 
   0  -6   8      886.91      887.52     32.13 o 
   1  -6   8      184.81      172.78     17.78 o 
   2  -6   8      502.66      470.18     37.63 o 
   3  -6   8       30.75       11.75     18.70 o 
   4  -6   8        1.86       12.85     11.34 o 
   5  -6   8      118.67      122.38     18.51 o 
   6  -6   8      101.07      109.55      9.18 o 
   7  -6   8        4.51      -18.25     25.17 o 
   8  -6   8      152.57      126.31     23.99 o 
  -7  -5   8       52.66       19.09     48.07 o 
  -6  -5   8       45.47       49.26     26.76 o 
  -5  -5   8      226.90      255.43     26.77 o 
  -4  -5   8       18.44       37.92     50.26 o 
  -3  -5   8      559.59      592.78     62.85 o 
  -2  -5   8        0.90      -14.88     19.41 o 
  -1  -5   8      119.53      102.01     25.85 o 
   0  -5   8       77.89       50.77     19.57 o 
   1  -5   8      386.39      431.64     19.50 o 
   2  -5   8       67.46       49.29     13.29 o 
   3  -5   8      409.82      429.52     18.48 o 
   4  -5   8       33.15       14.75     20.24 o 
   5  -5   8       74.85       57.13     16.41 o 
   6  -5   8       93.37       82.05     10.70 o 
   7  -5   8      489.06      434.38     24.92 o 
   8  -5   8        0.09      -11.53     19.11 o 
   9  -5   8      137.69      123.63     32.69 o 
  -7  -4   8        0.52       16.33     20.33 o 
  -6  -4   8      253.82      199.93     82.03 o 
  -5  -4   8      332.52      348.12     68.85 o 
  -4  -4   8      273.37      298.61     65.89 o 
  -3  -4   8        2.06      -10.65     18.58 o 
  -2  -4   8      132.36      134.59     26.96 o 
  -1  -4   8      165.77      169.15     40.68 o 
   0  -4   8      774.91      802.59     51.43 o 
   1  -4   8        1.85       28.45     29.82 o 
   2  -4   8      798.15      802.41     21.55 o 
   3  -4   8       17.81       17.56     12.25 o 
   4  -4   8      309.19      272.60     14.83 o 
   5  -4   8      276.41      297.94     19.97 o 
   6  -4   8      168.83      206.50     10.62 o 
   7  -4   8      114.63      108.81      5.96 o 
   8  -4   8       70.65       69.17     19.95 o 
   9  -4   8       23.55        5.28     19.05 o 
  10  -4   8       45.99       62.51     33.79 o 
  -7  -3   8       60.05       39.56     24.28 o 
  -6  -3   8       47.94       40.08     24.93 o 
  -5  -3   8       33.58        7.13     21.50 o 
  -4  -3   8       35.81       24.82     24.40 o 
  -3  -3   8       49.16       48.51     20.37 o 
  -2  -3   8       64.96       41.70     36.06 o 
  -1  -3   8     1127.50     1157.46     62.85 o 
   0  -3   8      662.05      582.05     28.26 o 
   1  -3   8      364.88      327.40     26.69 o 
   2  -3   8      330.18      324.88     22.73 o 
   3  -3   8     1016.53     1027.76     28.39 o 
   4  -3   8      572.84      581.61     19.73 o 
   5  -3   8      509.23      497.68     14.56 o 
   6  -3   8       48.10       64.09      8.15 o 
   7  -3   8      523.95      531.83     14.75 o 
   8  -3   8       19.40       23.31     17.55 o 
   9  -3   8       90.05       89.18     26.36 o 
  10  -3   8       14.74       40.72     30.41 o 
  -7  -2   8        6.42       11.64     30.57 o 
  -6  -2   8       10.37       -6.32     16.81 o 
  -5  -2   8       19.43       18.32     22.09 o 
  -4  -2   8       59.09       21.91     18.24 o 
  -3  -2   8      376.82      398.66     36.66 o 
  -2  -2   8      383.74      390.67     32.61 o 
  -1  -2   8      300.01      262.47     32.10 o 
   0  -2   8      783.51      687.37     48.99 o 
   1  -2   8      207.86      226.07     20.95 o 
   2  -2   8      649.97      731.74     20.45 o 
   3  -2   8     1815.54     1849.11     31.98 o 
   4  -2   8      320.21      326.39     22.55 o 
   5  -2   8      842.73      885.65     22.26 o 
   6  -2   8      204.87      226.46      9.75 o 
   7  -2   8      284.38      275.09      7.54 o 
   8  -2   8      106.37      143.14     19.35 o 
   9  -2   8       51.75       66.21     40.63 o 
  10  -2   8       69.61       61.84     28.72 o 
  11  -2   8        1.87        0.17     27.37 o 
  -7  -1   8        0.27        4.10     19.52 o 
  -6  -1   8       19.65        6.40     16.25 o 
  -5  -1   8       22.24       14.71     20.26 o 
  -4  -1   8      612.14      597.94     28.13 o 
  -3  -1   8       35.67       30.63     21.88 o 
  -2  -1   8      342.27      380.58     31.03 o 
  -1  -1   8      496.74      462.57     45.34 o 
   0  -1   8     1029.25      983.67     31.72 o 
   1  -1   8      235.24      283.72     53.81 o 
   2  -1   8      398.40      328.07     34.10 o 
   3  -1   8      845.90      838.56     21.22 o 
   4  -1   8       48.48       34.93     13.56 o 
   5  -1   8       12.90       14.05      8.05 o 
   6  -1   8        2.64        4.63      7.14 o 
   7  -1   8      817.79      794.46     19.48 o 
   8  -1   8      228.03      186.49     29.28 o 
   9  -1   8      112.45      198.87     40.89 o 
  10  -1   8       71.89       52.04     46.80 o 
  11  -1   8       75.20      130.10     55.08 o 
  -7   0   8       22.86       22.83     24.58 o 
  -6   0   8       66.77       60.22     17.44 o 
  -5   0   8      330.48      344.00     35.82 o 
  -4   0   8       36.23       60.12     18.27 o 
  -3   0   8      200.69      195.25     26.83 o 
  -2   0   8        0.97      -12.93     17.32 o 
  -1   0   8      681.74      655.76     28.47 o 
   0   0   8       19.75       61.10     21.89 o 
   1   0   8      644.97      647.26     39.96 o 
   2   0   8      316.33      294.75     22.74 o 
   3   0   8      540.66      522.95     15.41 o 
   4   0   8      219.77      195.31     12.46 o 
   5   0   8      144.06      135.34     11.27 o 
   6   0   8      677.60      700.85     14.95 o 
   7   0   8      505.82      480.41     13.03 o 
   8   0   8      363.52      317.79     22.51 o 
   9   0   8      290.45      340.09     26.68 o 
  10   0   8       50.14       53.73     25.17 o 
  11   0   8       23.47       47.48     27.88 o 
  -7   1   8        7.78       12.68     14.90 o 
  -6   1   8       78.75      115.62     22.03 o 
  -5   1   8      113.29      100.74     18.10 o 
  -4   1   8      349.69      272.41     21.37 o 
  -3   1   8       99.13       92.75     24.78 o 
  -2   1   8      626.35      768.14     73.92 o 
  -1   1   8      191.02      206.84     25.95 o 
   0   1   8      273.00      246.42     25.69 o 
   1   1   8      309.06      306.11     42.49 o 
   2   1   8      232.88      209.64     21.16 o 
   3   1   8      684.32      647.37     17.96 o 
   4   1   8      192.84      196.95     22.09 o 
   5   1   8       84.82       96.39     11.15 o 
   6   1   8     1706.06     1634.38     24.80 o 
   7   1   8       56.64       43.98     11.31 o 
   8   1   8      474.87      507.95     29.41 o 
   9   1   8       39.52       46.37     11.29 o 
  10   1   8      177.38      141.42     27.20 o 
  11   1   8       43.14       18.75     24.50 o 
  12   1   8       30.14        6.93     26.86 o 
  -7   2   8       67.61      103.41     48.24 o 
  -6   2   8      202.42      165.95     33.88 o 
  -5   2   8      210.32      202.93     23.85 o 
  -4   2   8       27.96       45.96     27.79 o 
  -3   2   8      673.93      722.23     35.14 o 
  -2   2   8        0.40        7.47     15.47 o 
  -1   2   8      110.15      144.78     19.51 o 
   0   2   8        1.03       13.73     29.74 o 
   1   2   8      987.65     1019.27     34.53 o 
   2   2   8        0.58       -5.07     12.56 o 
   3   2   8     1218.69     1272.38     46.84 o 
   4   2   8       14.47       21.17     13.29 o 
   5   2   8      689.77      667.57     16.60 o 
   6   2   8       17.93       41.07     12.38 o 
   7   2   8       17.20       23.94      8.69 o 
   8   2   8        0.90        7.02      6.34 o 
   9   2   8      321.15      278.06     26.97 o 
  10   2   8        0.85        3.25     15.04 o 
  11   2   8       51.20       53.22     25.01 o 
  12   2   8       11.70      120.64     30.41 o 
  -7   3   8       11.64       48.71     14.96 o 
  -6   3   8       16.46       29.78     17.12 o 
  -5   3   8       61.41       54.26     42.32 o 
  -4   3   8      190.04      233.04     46.29 o 
  -3   3   8       42.34       40.14     20.41 o 
  -2   3   8       47.74       25.60     16.33 o 
  -1   3   8        5.86      -21.50     21.50 o 
   0   3   8       27.53        9.60     18.08 o 
   1   3   8       37.84       46.19     15.41 o 
   2   3   8     1285.63     1339.07     34.94 o 
   3   3   8      431.07      454.50     23.02 o 
   4   3   8      540.32      517.74     15.86 o 
   5   3   8        9.81        6.81     12.76 o 
   6   3   8      861.79      893.19     21.09 o 
   7   3   8        0.93        5.90      7.83 o 
   8   3   8      326.71      340.28     18.61 o 
   9   3   8        3.01       -4.48     11.61 o 
  10   3   8      207.31      188.47      9.14 o 
  11   3   8       63.47       -0.84     33.62 o 
  12   3   8        7.73      136.52     49.00 o 
  -7   4   8       43.40       49.52     18.95 o 
  -6   4   8       53.75      129.17     55.76 o 
  -5   4   8       60.14       82.79     26.63 o 
  -4   4   8       67.37       78.02     27.29 o 
  -3   4   8       26.99       22.63     14.85 o 
  -2   4   8      555.53      564.03     24.23 o 
  -1   4   8      650.85      629.39     25.21 o 
   0   4   8      227.71      242.48     20.04 o 
   1   4   8       27.92       24.74     15.18 o 
   2   4   8      271.93      296.13     32.86 o 
   3   4   8        7.32       14.81     14.31 o 
   4   4   8      513.25      506.04     14.73 o 
   5   4   8      439.76      442.08     16.32 o 
   6   4   8       34.25       32.70      7.90 o 
   7   4   8       40.88       47.47      8.85 o 
   8   4   8       31.24       50.15      9.60 o 
   9   4   8      329.50      348.46     12.59 o 
  10   4   8       13.07       20.73      7.23 o 
  11   4   8       57.54       27.88     34.81 o 
  12   4   8       21.18       71.13     42.58 o 
  -6   5   8        4.99        4.29     12.95 o 
  -5   5   8       25.06       13.85     15.82 o 
  -4   5   8       20.54        9.06     17.75 o 
  -3   5   8      458.28      528.23     40.80 o 
  -2   5   8       12.18        5.43     14.12 o 
  -1   5   8        1.74        0.44     18.71 o 
   0   5   8      355.14      353.78     21.39 o 
   1   5   8       77.04       65.38     24.33 o 
   2   5   8      224.01      218.97     28.38 o 
   3   5   8      240.78      248.15     25.09 o 
   4   5   8      340.91      373.92     12.12 o 
   5   5   8      434.47      452.29     14.90 o 
   6   5   8      182.81      188.81     10.41 o 
   7   5   8        0.95        6.63     10.98 o 
   8   5   8      169.58      189.00     10.29 o 
   9   5   8        4.49       18.03      9.33 o 
  10   5   8       64.50       43.51     11.45 o 
  11   5   8       27.93       36.67     16.81 o 
  12   5   8       66.16      126.89     41.73 o 
  -6   6   8        8.49       80.42     41.56 o 
  -5   6   8       84.74       38.69     23.48 o 
  -4   6   8      193.85      202.75     48.49 o 
  -3   6   8        0.04        6.59     21.63 o 
  -2   6   8        2.23       34.97     23.82 o 
  -1   6   8     1108.36     1096.02     48.15 o 
   0   6   8     1233.48     1239.80     50.52 o 
   1   6   8       46.20       46.63     25.01 o 
   2   6   8      559.40      586.79     34.97 o 
   3   6   8        4.75        6.40      9.93 o 
   4   6   8     1007.70     1038.06     21.71 o 
   5   6   8      195.03      179.51     18.70 o 
   6   6   8      486.71      537.09     22.01 o 
   7   6   8      238.05      270.81     35.13 o 
   8   6   8      307.06      282.65     14.58 o 
   9   6   8       33.93       36.59      8.69 o 
  10   6   8       52.26       56.90     15.68 o 
  11   6   8       23.18       38.61     12.45 o 
  -5   7   8       85.97      145.64     27.03 o 
  -4   7   8        7.79        2.87     21.29 o 
  -3   7   8       20.42      -19.60     22.64 o 
  -2   7   8       63.69       -5.24     39.03 o 
  -1   7   8      172.24      185.35     49.84 o 
   0   7   8        1.43       11.15     40.55 o 
   1   7   8      142.59      133.81     48.66 o 
   2   7   8       48.75       26.86     23.82 o 
   3   7   8      178.87      184.18     10.73 o 
   4   7   8        0.25        6.01      4.92 o 
   5   7   8      252.70      259.29     24.21 o 
   6   7   8       84.43      132.17     24.50 o 
   7   7   8      401.59      425.64     24.21 o 
   8   7   8      125.09      137.10     13.67 o 
   9   7   8      166.22      174.67     12.22 o 
  10   7   8        8.98       11.70     10.17 o 
  11   7   8       54.58       35.44     21.37 o 
  -5   8   8        3.50       -4.73     22.30 o 
  -4   8   8       34.85       46.97     41.23 o 
  -3   8   8       14.99       40.87     12.76 o 
  -2   8   8       91.80       98.59     12.93 o 
  -1   8   8        3.53       -2.70     21.29 o 
   0   8   8      103.58       91.07     25.51 o 
   1   8   8       26.94        3.38     21.12 o 
   2   8   8      168.62      151.82      8.70 o 
   3   8   8        5.16        8.27     20.82 o 
   4   8   8      507.06      475.52    133.48 o 
   5   8   8       30.47       47.48     21.17 o 
   6   8   8      375.40      418.57     22.71 o 
   7   8   8      116.14      120.22     17.43 o 
   8   8   8      133.59      137.13     16.77 o 
   9   8   8        1.44        3.39      8.56 o 
  10   8   8       40.74       42.15     15.15 o 
  11   8   8       17.56       32.60     15.51 o 
  -4   9   8        4.63       -9.73     15.32 o 
  -3   9   8       72.02       18.58     16.39 o 
  -2   9   8        8.71       25.81     17.25 o 
  -1   9   8       10.53       -5.75      8.24 o 
   0   9   8        8.19       22.92      7.03 o 
   1   9   8       49.20       30.63      9.07 o 
   2   9   8       49.42       68.24     22.65 o 
   3   9   8       84.64      101.50     19.62 o 
   4   9   8       13.47       13.15     30.75 o 
   5   9   8      410.85      466.41     53.64 o 
   6   9   8       98.42       64.82     18.57 o 
   7   9   8       84.07       84.26     18.17 o 
   8   9   8       58.19       87.52     21.37 o 
   9   9   8      110.01      145.17     46.80 o 
  10   9   8        0.04       23.38     15.75 o 
  -3  10   8       26.97       41.81     31.00 o 
  -2  10   8        3.91       21.50     13.75 o 
  -1  10   8        5.80        2.17      7.59 o 
   0  10   8       17.70       20.25     14.53 o 
   1  10   8       73.42       53.58     23.99 o 
   2  10   8      134.15      190.86     50.35 o 
   3  10   8      143.67      203.15     48.66 o 
   4  10   8      342.61      439.95     33.16 o 
   5  10   8       91.08      157.48     22.11 o 
   6  10   8      408.88      513.59    107.79 o 
   7  10   8       19.20       -1.80     29.06 o 
   8  10   8        8.35        6.28     20.77 o 
   9  10   8       62.58       50.52     27.20 o 
  -2  11   8        0.38       35.21     24.67 o 
  -1  11   8       30.33        9.95     17.84 o 
   0  11   8       21.63       -0.35     27.79 o 
   1  11   8      165.74      175.43     46.04 o 
   2  11   8      158.95      143.82     39.87 o 
   3  11   8       23.37       54.24     24.75 o 
   4  11   8        0.79        3.62     33.88 o 
   5  11   8      218.86      257.82     30.37 o 
   6  11   8        9.80       31.56     19.72 o 
   7  11   8       14.90       47.56     25.78 o 
   0  12   8       10.62       17.24     20.12 o 
   1  12   8        0.22      -17.13     20.31 o 
   2  12   8        4.68       40.49     26.94 o 
   3  12   8       11.41      -13.79     25.11 o 
   4  12   8        2.51       -1.27     22.56 o 
   5  12   8       15.32       22.59     21.87 o 
   6  12   8       29.64       33.43     22.43 o 
   3  13   8        0.75       -3.68     21.12 o 
   4  13   8       15.65       23.77     42.91 o 
   5  13   8        0.13       41.32     54.57 o 
   0 -10   9      103.69       46.50     30.31 o 
   1 -10   9       57.08       88.74     33.28 o 
  -3  -9   9       17.63       55.70     47.29 o 
  -2  -9   9        0.79       36.32     31.98 o 
  -1  -9   9      137.66      127.15     24.60 o 
   0  -9   9       28.00       46.23     19.13 o 
   1  -9   9        3.91       15.53     15.08 o 
   2  -9   9       86.25      123.05     28.29 o 
   3  -9   9        1.33       13.94     13.97 o 
   4  -9   9        1.40        5.90     24.50 o 
  -4  -8   9       13.71      -21.29     26.26 o 
  -3  -8   9        2.84        4.19     22.90 o 
  -2  -8   9      177.98      143.11     32.17 o 
  -1  -8   9       20.71       29.81     18.17 o 
   0  -8   9      145.71      213.26     24.68 o 
   1  -8   9      396.97      359.09     22.70 o 
   2  -8   9      138.16      119.80     21.22 o 
   3  -8   9       12.02       40.21     15.28 o 
   4  -8   9        4.51        9.39     13.78 o 
   5  -8   9       49.26       65.80     14.45 o 
   6  -8   9       29.42       66.42     27.96 o 
  -5  -7   9       79.79      101.85     29.23 o 
  -4  -7   9       11.77      -15.20     23.83 o 
  -3  -7   9       84.18      103.80     26.12 o 
  -2  -7   9        4.52       33.35     22.05 o 
  -1  -7   9      362.85      437.82     34.38 o 
   0  -7   9        5.78        0.87     16.51 o 
   1  -7   9      287.36      291.82     19.48 o 
   2  -7   9      118.00      126.88     18.05 o 
   3  -7   9      103.76      136.39     15.13 o 
   4  -7   9        3.61       14.92     11.54 o 
   5  -7   9      171.21      201.36     14.94 o 
   6  -7   9        3.08       -3.11     20.09 o 
   7  -7   9        7.42       -3.72     27.03 o 
  -6  -6   9      182.13      161.00     35.35 o 
  -5  -6   9        0.42      -16.39     29.97 o 
  -4  -6   9      206.46      211.53     28.38 o 
  -3  -6   9       27.67       67.05     27.76 o 
  -2  -6   9      566.58      574.04     32.94 o 
  -1  -6   9        0.48        0.65     18.32 o 
   0  -6   9      337.54      378.07     48.58 o 
   1  -6   9       18.95        3.23     18.24 o 
   2  -6   9      113.98       99.92     16.69 o 
   3  -6   9        4.18       21.95     13.65 o 
   4  -6   9       55.06       74.50     17.44 o 
   5  -6   9        2.11       -1.48     14.00 o 
   6  -6   9       28.56       29.15     10.33 o 
   7  -6   9        0.23        6.42     43.76 o 
   8  -6   9      141.81      199.88     37.17 o 
  -6  -5   9        4.77       15.09     31.76 o 
  -5  -5   9      179.02      208.17     27.32 o 
  -4  -5   9       98.41       79.28     24.27 o 
  -3  -5   9      209.20      308.54     47.65 o 
  -2  -5   9      147.55      138.79     23.90 o 
  -1  -5   9     1224.32     1220.13     61.75 o 
   0  -5   9      123.50      138.95     37.14 o 
   1  -5   9      520.06      519.33     58.77 o 
   2  -5   9       17.75       28.58     16.52 o 
   3  -5   9      255.47      269.08     17.63 o 
   4  -5   9        0.37       -7.09     13.22 o 
   5  -5   9      203.15      189.50     13.20 o 
   6  -5   9        3.31        6.13     15.03 o 
   7  -5   9      148.28      122.56      9.94 o 
   8  -5   9        9.82       43.25     49.84 o 
   9  -5   9       20.43       24.12     45.03 o 
  -6  -4   9      122.70       67.50     37.00 o 
  -5  -4   9      150.00      214.09     37.25 o 
  -4  -4   9       91.80      142.68     28.30 o 
  -3  -4   9        0.79       15.89     20.25 o 
  -2  -4   9     1001.46     1044.75     45.82 o 
  -1  -4   9      737.44      680.06     64.29 o 
   0  -4   9      131.00      131.19     22.39 o 
   1  -4   9       52.13       45.46     22.33 o 
   2  -4   9       96.56      102.36     17.40 o 
   3  -4   9       15.22        5.03     22.71 o 
   4  -4   9      539.31      541.26     19.85 o 
   5  -4   9       54.18       40.16      9.74 o 
   6  -4   9      444.44      439.39     18.56 o 
   7  -4   9       18.60        7.27      5.79 o 
   8  -4   9      217.29      231.44     26.78 o 
   9  -4   9        0.86      -18.74     25.34 o 
  -7  -3   9       23.39       17.61     21.36 o 
  -6  -3   9      327.98      470.44     49.97 o 
  -5  -3   9        4.71       -4.68     18.95 o 
  -4  -3   9       85.77      109.66     23.15 o 
  -3  -3   9      277.56      233.80     30.39 o 
  -2  -3   9       19.70       51.48     26.32 o 
  -1  -3   9        1.79        1.17     17.63 o 
   0  -3   9      294.64      294.52     25.28 o 
   1  -3   9     1033.52     1053.96     66.48 o 
   2  -3   9       27.36       38.90     15.21 o 
   3  -3   9      504.30      498.96     18.42 o 
   4  -3   9      244.41      249.92     18.64 o 
   5  -3   9      498.77      503.64     20.75 o 
   6  -3   9        0.18       -9.52      9.52 o 
   7  -3   9      388.95      435.72     25.08 o 
   8  -3   9       24.53        4.25     15.80 o 
   9  -3   9       64.28       55.64     24.67 o 
  10  -3   9       18.73       23.15     30.24 o 
  -7  -2   9      137.68      102.79     53.31 o 
  -6  -2   9        3.97       -4.32     22.76 o 
  -5  -2   9      150.10      143.21     23.28 o 
  -4  -2   9       15.49       24.96     24.08 o 
  -3  -2   9       33.03       48.95     23.65 o 
  -2  -2   9      287.49      309.47     26.80 o 
  -1  -2   9      743.50      666.14     32.27 o 
   0  -2   9      705.23      716.31     38.68 o 
   1  -2   9      766.29      767.37     30.38 o 
   2  -2   9      157.10      168.64     15.66 o 
   3  -2   9      346.26      315.38     18.62 o 
   4  -2   9      920.93      877.54     20.24 o 
   5  -2   9      319.29      336.48     15.51 o 
   6  -2   9       12.23       14.17      7.30 o 
   7  -2   9        0.39       -5.44      5.44 o 
   8  -2   9       28.25       33.28     10.15 o 
   9  -2   9        3.34       24.83     18.40 o 
  10  -2   9       26.44       -5.91     27.20 o 
  -7  -1   9        0.28       30.69     19.51 o 
  -6  -1   9       93.81       87.52     29.15 o 
  -5  -1   9        8.96        2.89     17.31 o 
  -4  -1   9       35.55       55.34     34.94 o 
  -3  -1   9      300.62      318.09     25.37 o 
  -2  -1   9      278.61      288.36     29.06 o 
  -1  -1   9        0.78       15.98     23.73 o 
   0  -1   9      456.19      465.48     55.08 o 
   1  -1   9       81.64       93.24     24.13 o 
   2  -1   9      263.29      256.77     31.09 o 
   3  -1   9      120.22      114.18     17.96 o 
   4  -1   9       53.65       94.25     30.46 o 
   5  -1   9      251.90      259.65     23.54 o 
   6  -1   9      255.32      302.30     22.15 o 
   7  -1   9      200.13      202.71     11.10 o 
   8  -1   9       41.95       78.30     23.87 o 
   9  -1   9      276.37      306.67     28.62 o 
  10  -1   9        8.77       64.71     48.66 o 
  11  -1   9       87.26      109.99     33.12 o 
  -7   0   9       99.56       82.19     42.15 o 
  -6   0   9        0.46        8.56     20.32 o 
  -5   0   9      476.33      422.35     26.69 o 
  -4   0   9        0.23       15.12     32.44 o 
  -3   0   9      346.53      378.08     30.95 o 
  -2   0   9       44.63       25.60     19.47 o 
  -1   0   9      211.14      235.77     24.04 o 
   0   0   9      660.08      653.76     40.04 o 
   1   0   9     1265.47     1295.14     35.68 o 
   2   0   9        6.53        3.91     19.01 o 
   3   0   9      173.30      189.92     16.55 o 
   4   0   9      504.63      501.46     18.19 o 
   5   0   9      285.74      304.13     39.28 o 
   6   0   9      214.85      219.94     10.70 o 
   7   0   9       10.85        6.18      8.23 o 
   8   0   9       46.95       51.67     11.07 o 
   9   0   9      114.34       98.42     13.14 o 
  10   0   9      156.82      211.53     30.58 o 
  11   0   9       34.64       57.95     29.06 o 
  -7   1   9        5.14       -1.25     19.41 o 
  -6   1   9      128.52      139.52     71.55 o 
  -5   1   9      210.94      214.94     48.07 o 
  -4   1   9       65.22       77.50     22.49 o 
  -3   1   9      175.00      210.21     25.38 o 
  -2   1   9      571.32      600.02     41.48 o 
  -1   1   9       53.00       44.38     24.10 o 
   0   1   9      421.11      439.39     50.10 o 
   1   1   9     1085.10     1127.36     33.37 o 
   2   1   9       41.90       68.18     21.41 o 
   3   1   9      476.34      483.43     16.79 o 
   4   1   9      263.37      289.62     27.56 o 
   5   1   9       77.60      101.96     11.65 o 
   6   1   9        7.95        5.87      9.50 o 
   7   1   9      482.56      491.46     19.96 o 
   8   1   9      530.34      508.74     14.70 o 
   9   1   9      193.75      154.27     21.50 o 
  10   1   9      101.84      102.89     26.70 o 
  11   1   9       18.06       59.81     27.71 o 
  -7   2   9      116.75      151.39     24.74 o 
  -6   2   9       38.37       31.50     24.67 o 
  -5   2   9      109.27       80.48     30.79 o 
  -4   2   9        0.09      -20.16     20.16 o 
  -3   2   9      453.13      445.23     29.16 o 
  -2   2   9        1.35       -4.34     16.42 o 
  -1   2   9      197.29      171.72     21.72 o 
   0   2   9      211.37      259.32     40.97 o 
   1   2   9        2.79      -13.58     29.03 o 
   2   2   9       67.51       28.63     16.45 o 
   3   2   9     1313.15     1292.39     23.63 o 
   4   2   9        1.47       -6.88     10.82 o 
   5   2   9      668.57      669.83     16.07 o 
   6   2   9       46.80       62.49     18.67 o 
   7   2   9     1108.64     1077.52     26.98 o 
   8   2   9       46.17       48.50      8.06 o 
   9   2   9      185.98      219.90     25.95 o 
  10   2   9       43.76       43.24      4.95 o 
  11   2   9       11.35       29.91     24.16 o 
  12   2   9        2.63       77.38     50.69 o 
  -6   3   9       44.53       32.82     16.38 o 
  -5   3   9       49.68       40.19     19.60 o 
  -4   3   9      196.23      285.14     40.21 o 
  -3   3   9       53.96       58.98     20.72 o 
  -2   3   9      245.40      249.67     25.76 o 
  -1   3   9       23.96       47.15     18.26 o 
   0   3   9      863.93      898.00     38.17 o 
   1   3   9      230.08      250.69     21.41 o 
   2   3   9      276.19      216.13     52.88 o 
   3   3   9       26.50       24.49     10.75 o 
   4   3   9     1482.44     1551.92     30.55 o 
   5   3   9      676.88      684.80     29.15 o 
   6   3   9      443.64      487.05     26.78 o 
   7   3   9       19.47        3.29      9.38 o 
   8   3   9       15.29       11.08      8.76 o 
   9   3   9       12.52        2.93     11.24 o 
  10   3   9       41.65       29.85      9.03 o 
  11   3   9       12.18       40.55     38.69 o 
  12   3   9       12.35      -45.62     45.62 o 
  -6   4   9        6.01       -4.50     14.73 o 
  -5   4   9       63.56       63.30     16.88 o 
  -4   4   9       51.04       52.99     16.48 o 
  -3   4   9       24.32       42.56     18.78 o 
  -2   4   9      199.74      231.25     23.79 o 
  -1   4   9     1099.79     1071.74     77.64 o 
   0   4   9      149.88      202.92     42.66 o 
   1   4   9      270.19      226.84     25.09 o 
   2   4   9      808.78      729.69     65.47 o 
   3   4   9      382.67      435.32     17.30 o 
   4   4   9      958.95      993.49     28.89 o 
   5   4   9     1148.00     1179.68     29.68 o 
   6   4   9      181.52      167.68     79.16 o 
   7   4   9      433.34      414.00     34.91 o 
   8   4   9        6.15       17.21     10.23 o 
   9   4   9       39.26       37.43     11.23 o 
  10   4   9        1.47        9.20     10.63 o 
  11   4   9       29.12       52.55     36.33 o 
  12   4   9        1.36      114.38     44.27 o 
  -6   5   9       22.50       91.04     54.24 o 
  -5   5   9       64.87       51.97     20.89 o 
  -4   5   9        3.86       41.12     16.11 o 
  -3   5   9      199.74      207.88     21.96 o 
  -2   5   9       39.98       24.00     16.20 o 
  -1   5   9        0.77       -9.50     15.63 o 
   0   5   9      288.54      264.11     22.44 o 
   1   5   9      187.15      195.40     20.48 o 
   2   5   9        3.44        2.75     14.91 o 
   3   5   9       60.75       34.47     29.99 o 
   4   5   9     1384.00     1366.83     30.48 o 
   5   5   9      282.62      269.65     18.06 o 
   6   5   9      500.20      470.46     20.78 o 
   7   5   9      135.45      144.31     12.82 o 
   8   5   9        1.30       -6.25      8.12 o 
   9   5   9        2.55       13.33     10.93 o 
  10   5   9      183.13      178.65     12.29 o 
  11   5   9        3.27      -11.79     11.79 o 
  -5   6   9        2.94       15.71     42.41 o 
  -4   6   9       42.25      -11.83     23.99 o 
  -3   6   9        9.55       13.52     25.68 o 
  -2   6   9       15.82      -10.64     24.84 o 
  -1   6   9      583.87      517.51     39.70 o 
   0   6   9      597.15      613.82     41.23 o 
   1   6   9        9.47       -4.56     24.16 o 
   2   6   9       67.64       34.30     45.28 o 
   3   6   9      870.40      849.82     17.80 o 
   4   6   9      402.38      428.79     18.08 o 
   5   6   9       88.14       80.77     11.07 o 
   6   6   9        2.77       -2.28      7.46 o 
   7   6   9       21.49       28.40     13.85 o 
   8   6   9        0.43       -5.88      8.88 o 
   9   6   9      212.94      216.71     23.32 o 
  10   6   9      120.70      125.63     14.21 o 
  11   6   9        9.14        8.07     10.16 o 
  -5   7   9       53.00      -24.67     25.68 o 
  -4   7   9        0.35      -45.96     45.96 o 
  -3   7   9        1.09       72.14     46.97 o 
  -2   7   9      132.38      124.69     29.40 o 
  -1   7   9       97.74       95.12     29.06 o 
   0   7   9        4.98       -3.04     22.81 o 
   1   7   9      238.36      337.91     56.60 o 
   2   7   9       59.32       85.66     28.05 o 
   3   7   9      328.96      306.51     14.36 o 
   4   7   9       64.93       60.97      9.40 o 
   5   7   9       71.65       92.13     29.36 o 
   6   7   9      208.47      272.47     26.61 o 
   7   7   9      163.91      167.77     21.92 o 
   8   7   9       34.60       85.81     49.08 o 
   9   7   9      159.73      167.66     12.99 o 
  10   7   9       59.01       58.69     14.92 o 
  11   7   9       62.10       94.26     51.37 o 
  -4   8   9       11.42      -26.19     26.19 o 
  -3   8   9       30.36      -19.26     25.17 o 
  -2   8   9      114.15       66.57     27.88 o 
  -1   8   9       49.31       17.57     25.17 o 
   0   8   9       33.40       24.16     25.01 o 
   1   8   9       12.71       46.46     25.85 o 
   2   8   9      193.76       86.63    107.88 o 
   3   8   9       14.12        5.91      7.52 o 
   4   8   9      184.86      205.08     21.82 o 
   5   8   9      260.30      318.56     56.01 o 
   6   8   9      428.27      449.38     81.44 o 
   7   8   9      155.16      122.29     21.89 o 
   8   8   9      162.33      273.96     22.95 o 
   9   8   9        0.46        0.30     25.85 o 
  10   8   9      108.16      119.44     18.28 o 
  11   8   9       15.61       24.04     11.98 o 
  -3   9   9       30.86      140.40     50.18 o 
  -2   9   9        1.66       44.50     48.32 o 
  -1   9   9        0.87        3.13     20.02 o 
   0   9   9       20.38        6.25     12.98 o 
   1   9   9       33.17       47.50     10.75 o 
   2   9   9       11.49        0.85      3.35 o 
   3   9   9      145.93      125.56     21.79 o 
   4   9   9        3.59        7.13     17.28 o 
   5   9   9       46.71       47.88     23.00 o 
   6   9   9      136.18      118.06     22.72 o 
   7   9   9       66.30       83.12     24.33 o 
   8   9   9        1.52       39.72     20.95 o 
   9   9   9       62.91       75.15     25.85 o 
  10   9   9       48.77       93.62     25.01 o 
  -2  10   9        1.49        0.34     16.96 o 
  -1  10   9       31.77       32.95     19.17 o 
   0  10   9       17.78       27.10     31.00 o 
   1  10   9       10.50       49.35     23.97 o 
   2  10   9       14.20       37.79     24.41 o 
   3  10   9       45.00       58.12     50.94 o 
   4  10   9      141.41      179.50     37.76 o 
   5  10   9       86.52       69.25     20.79 o 
   6  10   9      410.80      455.78     27.89 o 
   7  10   9       12.78       -4.73     21.21 o 
   8  10   9       10.71       28.60     21.47 o 
   9  10   9       13.76      -22.40     22.40 o 
  -1  11   9       52.94       54.97     21.21 o 
   0  11   9        6.47       19.09     19.53 o 
   1  11   9       26.72       -2.90     22.73 o 
   2  11   9       33.48       40.41     26.28 o 
   3  11   9        0.43      -22.39     22.39 o 
   4  11   9        3.23       29.00     24.73 o 
   5  11   9      361.64      401.18     29.08 o 
   6  11   9       35.62       22.18     34.86 o 
   7  11   9        4.91        7.71     19.35 o 
   8  11   9        6.75       32.87     21.00 o 
   1  12   9       39.20       52.62     23.14 o 
   2  12   9        1.22       16.21     26.06 o 
   3  12   9       40.14       75.94     24.51 o 
   4  12   9      174.34      220.88     81.52 o 
   5  12   9       23.54       20.79     22.39 o 
   6  12   9       11.37       11.55     27.38 o 
   7  12   9        0.35      -32.19     41.06 o 
  -1  -9  10       76.20       68.46     31.28 o 
   0  -9  10       64.42       47.49     23.30 o 
   1  -9  10        2.23       -1.29     27.77 o 
   2  -9  10      115.38       98.50     18.42 o 
   3  -9  10       19.28       -0.73     15.86 o 
  -3  -8  10        0.42       -9.44     44.71 o 
  -2  -8  10       23.34       43.57     33.04 o 
  -1  -8  10      140.11      166.39     30.02 o 
   0  -8  10       37.22       42.38     21.75 o 
   1  -8  10       68.84       35.63     16.92 o 
   2  -8  10       45.17       44.21     17.68 o 
   3  -8  10       17.61        2.26     13.19 o 
   4  -8  10       45.96       80.45     25.91 o 
   5  -8  10       16.01      -15.32     15.32 o 
  -4  -7  10       56.79       57.02     39.79 o 
  -3  -7  10      107.10      110.52     28.72 o 
  -2  -7  10       24.96       25.85     40.84 o 
  -1  -7  10       29.65       22.60     48.24 o 
   0  -7  10      291.81      405.43     37.00 o 
   1  -7  10       69.13       68.30     18.89 o 
   2  -7  10      197.79      239.95     38.64 o 
   3  -7  10       38.80       29.33     16.16 o 
   4  -7  10       87.32      107.39     14.57 o 
   5  -7  10       22.80       24.50     13.61 o 
   6  -7  10       70.82       63.62     27.74 o 
   7  -7  10        0.90      -49.67     54.57 o 
  -5  -6  10        5.98      -35.59     55.42 o 
  -4  -6  10       46.69      129.55     47.31 o 
  -3  -6  10       21.48       42.60     24.75 o 
  -2  -6  10      246.82      246.81    114.81 o 
  -1  -6  10       33.49       67.21     29.31 o 
   0  -6  10       41.60       42.66     28.30 o 
   1  -6  10       59.93       38.35     22.25 o 
   2  -6  10      197.73      241.80     18.17 o 
   3  -6  10       13.89        7.31     13.99 o 
   4  -6  10      146.33      131.66     17.73 o 
   5  -6  10      118.40      108.91     25.91 o 
   6  -6  10       52.94       63.78     19.85 o 
   7  -6  10       37.48       62.18     30.92 o 
   8  -6  10       70.89       68.60     34.47 o 
  -5  -5  10       49.16       49.28     33.47 o 
  -4  -5  10       12.66        2.22     27.71 o 
  -3  -5  10      207.79      243.03     28.70 o 
  -2  -5  10       97.16       54.62     41.09 o 
  -1  -5  10      132.99      151.31     31.07 o 
   0  -5  10       38.08       23.15     20.15 o 
   1  -5  10       18.44        9.08     19.52 o 
   2  -5  10       59.97       40.70     16.70 o 
   3  -5  10      474.01      440.70     35.39 o 
   4  -5  10       45.84       28.61     14.19 o 
   5  -5  10       21.37       38.08     13.30 o 
   6  -5  10       41.36       44.40     13.34 o 
   7  -5  10       10.69        7.26     10.23 o 
   8  -5  10       54.96      112.86     34.13 o 
  -6  -4  10       51.23       43.90     30.66 o 
  -5  -4  10       11.11       44.55     24.42 o 
  -4  -4  10      163.42      157.32     31.40 o 
  -3  -4  10        6.80        2.39     20.40 o 
  -2  -4  10      997.61      990.01     48.16 o 
  -1  -4  10       80.34       45.61     21.82 o 
   0  -4  10        6.69      -21.63     21.63 o 
   1  -4  10        1.46      -30.07     30.07 o 
   2  -4  10      500.88      543.93     26.75 o 
   3  -4  10       20.26        7.05     17.59 o 
   4  -4  10       35.86       54.38     15.27 o 
   5  -4  10      223.74      186.99     19.88 o 
   6  -4  10      197.16      208.89     20.48 o 
   7  -4  10        3.92        4.12     11.56 o 
   8  -4  10      158.00      247.35     35.82 o 
   9  -4  10       15.01       10.14     28.89 o 
  -6  -3  10       41.90       35.51     29.68 o 
  -5  -3  10       97.07      150.02     25.34 o 
  -4  -3  10        2.79       -0.02     19.48 o 
  -3  -3  10       60.66       73.11     23.58 o 
  -2  -3  10       29.50       45.51     27.29 o 
  -1  -3  10       91.11       82.48     22.73 o 
   0  -3  10      162.12      170.81     31.17 o 
   1  -3  10      176.81      183.04     22.54 o 
   2  -3  10       13.24       17.55     13.88 o 
   3  -3  10      413.99      402.97     25.13 o 
   4  -3  10        5.42       -5.18     14.94 o 
   5  -3  10      373.77      304.56     22.16 o 
   6  -3  10        0.94        3.43      7.98 o 
   7  -3  10      516.69      554.66     27.48 o 
   8  -3  10       17.49        4.28      6.80 o 
   9  -3  10       99.94      115.16     22.98 o 
  10  -3  10       30.21        2.57     20.73 o 
  -6  -2  10       33.93       29.06     22.11 o 
  -5  -2  10       16.05        1.54     24.05 o 
  -4  -2  10      107.19      134.46     30.24 o 
  -3  -2  10       70.08       36.89     21.36 o 
  -2  -2  10       48.62       36.58     26.10 o 
  -1  -2  10        6.64       26.02     38.52 o 
   0  -2  10      154.56      209.60     24.43 o 
   1  -2  10       23.95       37.02     24.34 o 
   2  -2  10      887.46      927.17     49.76 o 
   3  -2  10       26.98       -0.98     13.57 o 
   4  -2  10      292.24      284.76     17.69 o 
   5  -2  10       82.32      147.75     45.06 o 
   6  -2  10      111.96      132.01     10.66 o 
   7  -2  10        1.29        3.32      6.85 o 
   8  -2  10      311.09      334.89      8.74 o 
   9  -2  10        9.17       23.92     18.99 o 
  10  -2  10       24.73       10.71     24.58 o 
  -6  -1  10       65.78       22.05     21.15 o 
  -5  -1  10        0.56      -11.40     23.78 o 
  -4  -1  10       51.49       76.31     27.23 o 
  -3  -1  10        1.02       33.57     20.48 o 
  -2  -1  10       58.90       55.65     21.09 o 
  -1  -1  10      394.82      481.72     35.95 o 
   0  -1  10      998.39      995.19     43.47 o 
   1  -1  10      279.42      267.14     28.72 o 
   2  -1  10       79.69       86.76     48.91 o 
   3  -1  10      628.19      670.29     21.18 o 
   4  -1  10       63.35       66.31     14.30 o 
   5  -1  10      212.60      233.88     25.86 o 
   6  -1  10        7.40        1.98      9.72 o 
   7  -1  10      181.66      205.63     14.58 o 
   8  -1  10        7.66       10.02      7.78 o 
   9  -1  10      180.84      161.79     37.00 o 
  10  -1  10        0.18      -13.74     18.58 o 
  11  -1  10        0.56       28.55     29.91 o 
  -6   0  10        0.06       15.03     28.05 o 
  -5   0  10       33.02       40.38     34.69 o 
  -4   0  10       47.35       47.52     25.47 o 
  -3   0  10      399.21      430.47     28.10 o 
  -2   0  10      118.64       88.90     21.43 o 
  -1   0  10      288.81      366.29     60.15 o 
   0   0  10       24.97        8.38     19.14 o 
   1   0  10      431.89      445.53     29.23 o 
   2   0  10       16.79       -2.72     20.30 o 
   3   0  10      463.12      489.47     35.76 o 
   4   0  10      695.55      759.60     29.98 o 
   5   0  10      509.77      520.48     28.30 o 
   6   0  10      351.47      336.07     21.87 o 
   7   0  10      102.55       71.87     12.36 o 
   8   0  10      404.05      411.16     34.99 o 
   9   0  10       23.62       26.67      8.02 o 
  10   0  10       16.36       37.49     18.58 o 
  11   0  10       52.17        7.10     26.86 o 
  -6   1  10       40.27       28.07     23.18 o 
  -5   1  10        6.21      -29.54     45.03 o 
  -4   1  10      332.10      384.78     45.87 o 
  -3   1  10      137.30      121.10     21.80 o 
  -2   1  10      189.10      263.59     57.78 o 
  -1   1  10      170.52      161.24     27.97 o 
   0   1  10      197.46      205.89     24.46 o 
   1   1  10       14.09       12.27     18.08 o 
   2   1  10      216.16      256.80     21.82 o 
   3   1  10       96.67      138.09     15.70 o 
   4   1  10      199.82      218.30     15.73 o 
   5   1  10        2.79        7.76     15.29 o 
   6   1  10       67.79       62.91     15.59 o 
   7   1  10      151.01      178.51     21.46 o 
   8   1  10      260.18      306.57     27.26 o 
   9   1  10       83.76       79.85     16.54 o 
  10   1  10       64.17       90.99     42.58 o 
  11   1  10       31.56       39.03     27.20 o 
  -6   2  10        1.67      -17.70     17.70 o 
  -5   2  10       32.47       21.09     18.02 o 
  -4   2  10       24.35       15.93     21.80 o 
  -3   2  10      268.66      255.71     23.74 o 
  -2   2  10       46.14       18.52     18.11 o 
  -1   2  10      338.55      355.29     26.17 o 
   0   2  10        0.09       16.98     18.52 o 
   1   2  10       62.27       85.82     25.81 o 
   2   2  10       15.78       21.79     20.29 o 
   3   2  10     1056.84     1102.75     46.00 o 
   4   2  10      122.85      103.76     13.98 o 
   5   2  10       27.92       33.03     13.60 o 
   6   2  10      171.48      180.72     23.80 o 
   7   2  10      298.69      343.29     20.61 o 
   8   2  10       52.89       53.04     16.92 o 
   9   2  10      164.14      193.63     32.90 o 
  10   2  10        1.47      -11.01     11.01 o 
  11   2  10       14.49       24.67     41.06 o 
  -6   3  10        1.20       26.88     22.75 o 
  -5   3  10        3.16       28.41     33.12 o 
  -4   3  10       29.35       40.84     23.03 o 
  -3   3  10       63.75       23.18     23.00 o 
  -2   3  10      253.82      323.66     62.60 o 
  -1   3  10       62.95       45.22     18.82 o 
   0   3  10      269.84      324.48     70.37 o 
   1   3  10       26.18       40.09     32.61 o 
   2   3  10      275.13      278.17     24.67 o 
   3   3  10       16.17        9.56     10.68 o 
   4   3  10      692.55      732.20     26.06 o 
   5   3  10       65.50       69.54     10.86 o 
   6   3  10     1028.30     1002.53     32.27 o 
   7   3  10        0.28      -10.85     26.53 o 
   8   3  10      209.02      223.52     26.98 o 
   9   3  10       14.59       18.87      7.69 o 
  10   3  10       98.21       93.77     26.04 o 
  11   3  10       11.50       51.53     39.20 o 
  -5   4  10       65.28       99.90     37.51 o 
  -4   4  10       21.85       11.18     16.52 o 
  -3   4  10       92.46       79.90     19.12 o 
  -2   4  10       19.66        3.68     20.90 o 
  -1   4  10      175.54      215.61     35.65 o 
   0   4  10       93.77      101.23     23.25 o 
   1   4  10      178.57      217.99     22.00 o 
   2   4  10      105.55      105.86     25.10 o 
   3   4  10     1059.12     1073.76     23.28 o 
   4   4  10       66.40       52.37     10.52 o 
   5   4  10      327.50      326.58     21.86 o 
   6   4  10      104.87      109.76     34.38 o 
   7   4  10       27.23       45.90     20.22 o 
   8   4  10        5.85       22.45      9.29 o 
   9   4  10       94.98      121.70     10.18 o 
  10   4  10        1.73       -5.49      8.46 o 
  11   4  10      106.01      124.69     24.50 o 
  -5   5  10       26.61       82.19     66.57 o 
  -4   5  10        1.00      -22.57     34.21 o 
  -3   5  10        0.62      -35.75     72.82 o 
  -2   5  10        1.67        3.99     19.29 o 
  -1   5  10      164.91      208.52     89.29 o 
   0   5  10       46.50       49.10     18.18 o 
   1   5  10      154.84      165.09     21.14 o 
   2   5  10      505.05      565.78     45.70 o 
   3   5  10       26.20        0.95     10.06 o 
   4   5  10      914.17      930.74     41.56 o 
   5   5  10        1.13       12.94     19.26 o 
   6   5  10      127.51       90.29     24.58 o 
   7   5  10        8.49       -8.82     12.56 o 
   8   5  10      119.90      128.50     12.13 o 
   9   5  10       27.38       17.44     11.94 o 
  10   5  10      199.97      245.68     15.42 o 
  11   5  10        2.44      -12.21     14.03 o 
  -5   6  10        3.50       33.45     28.55 o 
  -4   6  10        1.55      -28.05     28.05 o 
  -3   6  10        3.16       24.81     28.38 o 
  -2   6  10       21.96       57.83     18.19 o 
  -1   6  10      102.35      101.35     47.22 o 
   0   6  10      105.50      116.91     40.72 o 
   1   6  10        8.99       21.80     27.03 o 
   2   6  10      153.05      135.33     54.91 o 
   3   6  10      682.36      742.68     24.56 o 
   4   6  10        6.47       19.31     12.72 o 
   5   6  10      191.47      196.84     27.20 o 
   6   6  10       13.01      -12.24     14.48 o 
   7   6  10      139.15      190.10     29.59 o 
   8   6  10       76.77       76.11     25.09 o 
   9   6  10      338.01      396.06     37.59 o 
  10   6  10        0.10      -13.69     13.69 o 
  11   6  10       36.26       44.25     11.43 o 
  -4   7  10        0.83      -29.23     29.23 o 
  -3   7  10      105.05      112.86     31.93 o 
  -2   7  10        2.30      -28.72     28.72 o 
  -1   7  10        0.47        8.62     26.36 o 
   0   7  10        7.12       -4.56     26.02 o 
   1   7  10        8.90       64.71     48.83 o 
   2   7  10      139.65      127.39     30.75 o 
   3   7  10        9.87       -1.17     10.55 o 
   4   7  10      505.31      470.54     40.97 o 
   5   7  10        3.60       -0.14      5.99 o 
   6   7  10       17.37       18.71      9.85 o 
   7   7  10      116.39       83.31     24.08 o 
   8   7  10      202.23      188.81     22.05 o 
   9   7  10       89.60       83.47     18.58 o 
  10   7  10      104.34       74.02     10.79 o 
  11   7  10        5.38       -6.63     14.13 o 
  -3   8  10        0.41       85.32     31.09 o 
  -2   8  10       27.81      109.65     51.70 o 
  -1   8  10       67.47       50.01     28.72 o 
   0   8  10       29.01       43.76     28.72 o 
   1   8  10       12.18       50.01     28.55 o 
   2   8  10      231.35      232.65     34.13 o 
   3   8  10       80.09       48.85     16.30 o 
   4   8  10       41.21       18.40     19.60 o 
   5   8  10      112.80       81.31     20.24 o 
   6   8  10       14.50        8.64     16.37 o 
   7   8  10       19.50        6.00     16.81 o 
   8   8  10       70.52       97.65     54.40 o 
   9   8  10       79.17       33.07     26.10 o 
  10   8  10       24.53       21.10     14.75 o 
  -2   9  10        6.62      -30.07     30.07 o 
  -1   9  10       35.70       24.72     11.05 o 
   0   9  10        2.71       31.59     26.70 o 
   1   9  10       59.79       15.71     46.46 o 
   2   9  10       89.36       62.50      4.62 o 
   3   9  10        0.96        7.04     18.46 o 
   4   9  10       58.36       66.43     21.12 o 
   5   9  10       60.78      120.57     21.12 o 
   6   9  10        7.90      -20.58     22.06 o 
   7   9  10       24.34       34.97     23.40 o 
   8   9  10        0.74       54.91     41.56 o 
   9   9  10       24.27       73.22     30.50 o 
  10   9  10       25.42       16.50     20.30 o 
  -1  10  10       15.66      -11.46     19.77 o 
   0  10  10        1.05       -2.62     50.35 o 
   1  10  10        3.55        5.47     18.80 o 
   2  10  10       20.16       21.00     25.50 o 
   3  10  10        2.92      -23.41     24.39 o 
   4  10  10       45.12       24.19     20.39 o 
   5  10  10        1.85       14.18     23.13 o 
   6  10  10       78.14       86.29     22.07 o 
   7  10  10        5.56      -25.36     25.36 o 
   8  10  10        1.95      -31.93     31.93 o 
   9  10  10       12.91       66.85     20.02 o 
   0  11  10        8.08       27.16     25.60 o 
   1  11  10        1.83       -4.36     20.25 o 
   2  11  10        2.03        5.27     20.00 o 
   3  11  10       17.15       30.70     56.09 o 
   4  11  10       20.76       -9.02     20.94 o 
   5  11  10       66.60       40.85     33.28 o 
   6  11  10       30.75       65.59     35.48 o 
   7  11  10        6.79       20.10     50.18 o 
   8  11  10        7.89       13.30     31.59 o 
   2  12  10        6.72       15.28     22.68 o 
   3  12  10        8.92       41.65     30.01 o 
   4  12  10       94.03      100.71     41.90 o 
   5  12  10        2.14      -14.90     23.91 o 
   6  12  10        0.44       -5.69     22.01 o 
  -1  -8  11        5.21       -0.66     19.79 o 
   0  -8  11       25.18       17.60     22.90 o 
   1  -8  11      100.27       88.64     23.71 o 
   2  -8  11      115.36      109.75     30.01 o 
   3  -8  11       94.91      108.56     25.47 o 
   4  -8  11        4.99       60.22     32.44 o 
  -3  -7  11        6.52       10.64     71.47 o 
  -2  -7  11       29.59       36.88     33.79 o 
  -1  -7  11       45.90        8.45     23.47 o 
   0  -7  11       38.40       12.96     21.34 o 
   1  -7  11       84.82       71.75     22.20 o 
   2  -7  11       68.55       74.49     18.33 o 
   3  -7  11       48.09       54.53     17.39 o 
   4  -7  11      161.77      171.00     43.93 o 
   5  -7  11       40.79       14.60     13.10 o 
   6  -7  11       51.08       45.73     12.99 o 
  -3  -6  11       65.76       96.28     28.82 o 
  -2  -6  11      130.72      103.34     34.67 o 
  -1  -6  11       80.43       63.58     28.14 o 
   0  -6  11       75.73       44.62     54.64 o 
   1  -6  11      105.81       78.71     25.28 o 
   2  -6  11      168.05      192.07     18.64 o 
   3  -6  11       97.09       86.72     15.74 o 
   4  -6  11        7.82        0.27     33.91 o 
   5  -6  11      114.65      124.40     27.33 o 
   6  -6  11       16.92       22.19     23.79 o 
   7  -6  11       56.43       30.58     32.10 o 
  -4  -5  11       54.75      105.07     29.18 o 
  -3  -5  11       81.48       82.18     42.49 o 
  -2  -5  11        4.33       14.16     28.88 o 
  -1  -5  11       39.99       63.07     33.03 o 
   0  -5  11      307.96      354.91     28.79 o 
   1  -5  11      450.19      516.88     44.39 o 
   2  -5  11       41.78       31.99     21.11 o 
   3  -5  11      186.83      183.80     22.77 o 
   4  -5  11      129.10      107.72     16.56 o 
   5  -5  11      122.83      139.10     13.94 o 
   6  -5  11       51.70       45.11     13.08 o 
   7  -5  11       23.39       35.25     15.04 o 
   8  -5  11       75.43       24.50     53.39 o 
  -5  -4  11        5.55       60.98     31.92 o 
  -4  -4  11       90.94      115.07     47.73 o 
  -3  -4  11       45.00       59.97     25.07 o 
  -2  -4  11      298.84      344.98     38.52 o 
  -1  -4  11        6.03      -18.09     22.02 o 
   0  -4  11       37.64       45.10     22.30 o 
   1  -4  11        1.27       -0.15     30.24 o 
   2  -4  11      196.84      153.93     21.82 o 
   3  -4  11        1.56      -18.81     18.81 o 
   4  -4  11        1.37       -5.10     13.83 o 
   5  -4  11        4.69        6.53     13.90 o 
   6  -4  11       94.28      108.12     11.68 o 
   7  -4  11       17.44       14.18     11.67 o 
   8  -4  11      189.15      297.19     38.52 o 
   9  -4  11        1.25       18.25     53.05 o 
  -5  -3  11      103.54       41.26     41.14 o 
  -4  -3  11        0.70      -29.59     29.59 o 
  -3  -3  11       93.22      136.39     26.19 o 
  -2  -3  11        2.74        9.57     36.83 o 
  -1  -3  11      109.85      101.52     24.08 o 
   0  -3  11        2.42        2.75     18.78 o 
   1  -3  11      378.24      351.98     93.86 o 
   2  -3  11       11.63       -1.29     13.43 o 
   3  -3  11       44.43       44.35     13.96 o 
   4  -3  11       33.92       49.97     12.93 o 
   5  -3  11       62.16       46.70     11.93 o 
   6  -3  11        0.06      -12.58     12.58 o 
   7  -3  11      288.14      325.59     19.36 o 
   8  -3  11       70.45       48.42     28.13 o 
   9  -3  11       43.91       50.35     31.43 o 
  -5  -2  11       65.73       40.78     24.35 o 
  -4  -2  11       50.38      120.87     63.95 o 
  -3  -2  11        0.23       -5.74     24.59 o 
  -2  -2  11      160.56      178.06     32.13 o 
  -1  -2  11      299.95      257.68     27.31 o 
   0  -2  11       12.03       45.72     21.07 o 
   1  -2  11      317.64      321.10     37.51 o 
   2  -2  11      353.73      418.80     31.15 o 
   3  -2  11        2.26       17.40     13.93 o 
   4  -2  11      352.93      403.59     21.02 o 
   5  -2  11      140.59      166.22     13.59 o 
   6  -2  11      398.76      431.78     14.83 o 
   7  -2  11       11.13        0.35      9.16 o 
   8  -2  11      119.03      125.51     19.88 o 
   9  -2  11       23.02        2.37     25.01 o 
  10  -2  11        2.60       17.89     26.84 o 
  -5  -1  11       17.34       38.43     32.95 o 
  -4  -1  11       12.07        9.81     25.26 o 
  -3  -1  11       40.02       10.96     25.68 o 
  -2  -1  11        9.87       -9.89     25.43 o 
  -1  -1  11        2.57       -7.84     30.41 o 
   0  -1  11        1.55       12.33     19.59 o 
   1  -1  11      326.16      363.27     35.65 o 
   2  -1  11       37.64       57.31     38.61 o 
   3  -1  11      778.56      798.18     44.83 o 
   4  -1  11      201.03      221.31     17.21 o 
   5  -1  11      189.01      223.46     13.91 o 
   6  -1  11        3.33        3.07      9.11 o 
   7  -1  11      502.95      488.75     16.25 o 
   8  -1  11       68.01       80.25      7.90 o 
   9  -1  11       52.83       74.00     27.54 o 
  10  -1  11        0.29      -25.21     25.21 o 
  -5   0  11       40.59       -6.20     24.71 o 
  -4   0  11       24.20       26.94     26.36 o 
  -3   0  11       55.38      100.61     53.14 o 
  -2   0  11      206.45      222.26     84.31 o 
  -1   0  11       21.44       11.89     19.65 o 
   0   0  11      479.19      519.81     36.41 o 
   1   0  11      980.32      998.34     36.23 o 
   2   0  11      940.33     1013.32     47.65 o 
   3   0  11      513.63      529.39     44.57 o 
   4   0  11      577.49      599.20     21.95 o 
   5   0  11       91.67      100.68     15.96 o 
   6   0  11       37.05       30.51     10.14 o 
   7   0  11       21.26        2.10     11.33 o 
   8   0  11       64.65       80.18     17.13 o 
   9   0  11       13.79       25.98     10.39 o 
  10   0  11        2.62       33.24     23.47 o 
  11   0  11        0.26       21.46     28.89 o 
  -5   1  11        7.37       20.81     30.75 o 
  -4   1  11       30.73       58.37     26.61 o 
  -3   1  11      124.23      130.31     23.30 o 
  -2   1  11      229.70      189.60     50.69 o 
  -1   1  11       16.11       18.59     19.52 o 
   0   1  11      714.96      753.43     32.58 o 
   1   1  11       19.97       26.89     24.69 o 
   2   1  11      187.38      174.77     26.43 o 
   3   1  11      369.58      366.25     19.98 o 
   4   1  11      385.93      359.00     24.94 o 
   5   1  11       93.74       85.52     13.97 o 
   6   1  11       24.95       22.95     11.63 o 
   7   1  11      356.44      424.38     15.74 o 
   8   1  11       88.05       86.13     12.93 o 
   9   1  11       53.55       26.32      8.01 o 
  10   1  11        2.53      -16.81     17.14 o 
  11   1  11       66.09       85.32     51.70 o 
  -5   2  11      105.70      126.89     31.00 o 
  -4   2  11        2.28      -45.66     67.08 o 
  -3   2  11      269.75      304.75     39.11 o 
  -2   2  11       27.32       16.84     22.52 o 
  -1   2  11        1.19      -10.70     18.64 o 
   0   2  11      434.93      402.82     27.40 o 
   1   2  11      571.67      562.60     46.13 o 
   2   2  11       42.14       42.35     19.17 o 
   3   2  11      326.40      352.77     42.97 o 
   4   2  11      220.29      241.57     20.53 o 
   5   2  11       72.97      101.06     16.32 o 
   6   2  11       19.29       27.52     13.57 o 
   7   2  11      157.58      135.05     41.23 o 
   8   2  11       43.63       43.77     14.65 o 
   9   2  11      117.45      125.96     10.99 o 
  10   2  11       42.03       37.44      7.58 o 
  11   2  11       79.94      168.62     51.02 o 
  -5   3  11       18.82        0.10     17.90 o 
  -4   3  11       16.01        4.83     20.60 o 
  -3   3  11       58.61       16.45     32.30 o 
  -2   3  11       96.90      117.56     21.89 o 
  -1   3  11       96.73      104.82     21.41 o 
   0   3  11      646.24      606.54     37.19 o 
   1   3  11       33.77       54.75     23.58 o 
   2   3  11      290.42      367.60     85.24 o 
   3   3  11      381.34      372.75     28.84 o 
   4   3  11       66.03       60.10     17.67 o 
   5   3  11      430.70      444.88     34.32 o 
   6   3  11      255.95      285.48     31.26 o 
   7   3  11        9.06       -0.04     16.56 o 
   8   3  11      302.22      300.35     46.29 o 
   9   3  11       71.60       51.71     13.57 o 
  10   3  11      104.47      122.37     18.75 o 
  11   3  11        3.71       55.42     40.89 o 
  -5   4  11        0.38      -20.01     32.36 o 
  -4   4  11       45.59       13.60     20.02 o 
  -3   4  11      135.86      135.97     24.08 o 
  -2   4  11        1.91       29.54     24.37 o 
  -1   4  11       40.72       -5.53     22.25 o 
   0   4  11       81.04      104.61     20.84 o 
   1   4  11      229.05      338.93     85.32 o 
   2   4  11      170.45      204.73     27.71 o 
   3   4  11      458.63      440.48     18.17 o 
   4   4  11      216.83      243.53     28.01 o 
   5   4  11      124.59      126.01     49.84 o 
   6   4  11       14.39        8.34     12.60 o 
   7   4  11      995.26     1027.75     29.29 o 
   8   4  11       30.65       16.23     12.12 o 
   9   4  11      219.94      229.33     12.52 o 
  10   4  11        0.21        5.56     11.71 o 
  11   4  11        8.44       54.74     22.47 o 
  -4   5  11       59.70       28.76     19.52 o 
  -3   5  11        0.86      -13.47     17.66 o 
  -2   5  11       30.69       -1.79     16.52 o 
  -1   5  11        0.18        2.55     16.92 o 
   0   5  11      133.00      207.82     38.61 o 
   1   5  11       54.94       79.33     19.93 o 
   2   5  11      556.68      563.73     41.56 o 
   3   5  11       54.21       46.83     11.44 o 
   4   5  11      127.70      104.54     26.44 o 
   5   5  11       45.32       34.16     15.92 o 
   6   5  11      181.62      161.79     49.08 o 
   7   5  11       67.73       57.42     21.03 o 
   8   5  11       62.87       60.51     12.13 o 
   9   5  11       52.15       19.53     21.24 o 
  10   5  11      119.46      132.01     21.69 o 
  11   5  11        0.09       -6.83      9.83 o 
  -4   6  11       25.02       43.67     29.48 o 
  -3   6  11        6.95       53.32     54.07 o 
  -2   6  11        2.85       19.72     61.25 o 
  -1   6  11      222.34      164.29     96.39 o 
   0   6  11      290.23      273.56     24.34 o 
   1   6  11       50.41       68.19     19.76 o 
   2   6  11      161.75      126.89     32.95 o 
   3   6  11      201.02      253.90     24.67 o 
   4   6  11        7.63        3.81     18.08 o 
   5   6  11        9.22        3.81      8.98 o 
   6   6  11       23.26        7.12     15.48 o 
   7   6  11       90.52       53.37     19.48 o 
   8   6  11       11.12        5.62     16.54 o 
   9   6  11      139.79      156.83     60.49 o 
  10   6  11        2.40      -14.92     15.53 o 
  11   6  11       18.96        7.34     11.37 o 
  -3   7  11       79.71      160.34     35.99 o 
  -2   7  11       14.45       -8.11     28.89 o 
  -1   7  11       25.06      -11.49     28.89 o 
   0   7  11       10.73        8.95     28.72 o 
   1   7  11       35.00       33.28     29.74 o 
   2   7  11       26.40       14.19     27.88 o 
   3   7  11       48.16       26.61      9.24 o 
   4   7  11      257.09      187.75     32.27 o 
   5   7  11        9.71       15.00     12.04 o 
   6   7  11      224.05      176.17     10.67 o 
   7   7  11       97.43       93.73     17.61 o 
   8   7  11       59.99       26.56     19.04 o 
   9   7  11       14.99       32.72     19.51 o 
  10   7  11      129.74      140.64     16.66 o 
  11   7  11        3.44       -4.05     16.03 o 
  -2   8  11       17.35       -8.79     28.55 o 
  -1   8  11      236.99      145.30     60.32 o 
   0   8  11      134.12       87.18     56.94 o 
   1   8  11        0.21      -11.15     28.72 o 
   2   8  11       46.27       -3.72     27.37 o 
   3   8  11      248.55      193.37     10.65 o 
   4   8  11       73.28       46.33     46.55 o 
   5   8  11        4.07        2.96      5.03 o 
   6   8  11        8.26       14.77     20.44 o 
   7   8  11       11.02        8.64     16.53 o 
   8   8  11       46.57       89.91     38.35 o 
   9   8  11       55.68       35.26     16.78 o 
  10   8  11       26.57      -15.41     15.41 o 
  -2   9  11       11.79        2.70     29.06 o 
  -1   9  11       86.47      -32.78     32.78 o 
   0   9  11        0.61       19.60     29.57 o 
   1   9  11       11.56      101.54     55.92 o 
   2   9  11       12.74        7.27     27.37 o 
   3   9  11      113.40      222.85     35.48 o 
   4   9  11        1.62      -13.33     24.66 o 
   5   9  11        8.32       13.16     40.72 o 
   6   9  11       95.07       75.37     28.98 o 
   7   9  11        1.67      -23.06     23.48 o 
   8   9  11      150.44      118.76     35.89 o 
   9   9  11       94.78      161.77     41.31 o 
   0  10  11       11.67       -1.17     20.11 o 
   1  10  11        3.44        5.20     25.77 o 
   2  10  11       83.21      118.22     32.44 o 
   3  10  11        3.92        7.29     20.95 o 
   4  10  11       14.45      -12.72     24.88 o 
   5  10  11       27.12       66.80     22.61 o 
   6  10  11      201.57      202.54    132.97 o 
   7  10  11       14.18       13.84     22.59 o 
   8  10  11       42.45       37.82     20.80 o 
   9  10  11        0.40       -4.76     18.43 o 
   1  11  11       64.95       80.12     39.11 o 
   2  11  11        0.73       33.35     30.33 o 
   3  11  11       26.39       39.95     36.41 o 
   4  11  11        1.40       13.29     21.92 o 
   5  11  11        7.44       27.77     23.74 o 
   6  11  11        5.78       14.36     26.87 o 
   7  11  11        0.89       28.10     30.50 o 
  -1  -7  12       83.16       58.13     27.98 o 
   0  -7  12        4.98       27.22     20.99 o 
   1  -7  12        2.56       15.49     22.01 o 
   2  -7  12      111.52      224.03     79.73 o 
   3  -7  12       17.37       24.79     20.96 o 
   4  -7  12       22.51      -21.57     21.57 o 
  -2  -6  12       11.84       39.16     47.24 o 
  -1  -6  12        2.01        6.35     23.67 o 
   0  -6  12       94.75      100.94     42.28 o 
   1  -6  12       71.97       54.01     25.54 o 
   2  -6  12       33.19        6.70     22.25 o 
   3  -6  12       50.12       76.17     17.11 o 
   4  -6  12       20.73       42.33     29.41 o 
   5  -6  12       33.63       34.73     14.11 o 
   6  -6  12       14.28       -1.39     11.81 o 
  -3  -5  12       15.26       -7.84     25.55 o 
  -2  -5  12       10.94       17.27     32.86 o 
  -1  -5  12      317.60      374.58     32.45 o 
   0  -5  12       35.94       43.03     23.43 o 
   1  -5  12       82.23       57.55     19.20 o 
   2  -5  12      118.43      215.62     64.48 o 
   3  -5  12       26.10       41.56     21.73 o 
   4  -5  12        5.58       -0.48     13.59 o 
   5  -5  12       92.64       79.83     20.81 o 
   6  -5  12       10.64        8.29     13.46 o 
   7  -5  12        6.47       -2.43     16.26 o 
  -3  -4  12        0.44        0.86     30.41 o 
  -2  -4  12      157.71      167.49     50.60 o 
  -1  -4  12        2.31       58.22     27.79 o 
   0  -4  12      438.77      403.84     38.86 o 
   1  -4  12       29.62       37.87     31.17 o 
   2  -4  12       68.34       68.27     24.37 o 
   3  -4  12       32.07       39.54     25.61 o 
   4  -4  12       49.07       47.11     16.65 o 
   5  -4  12       24.84       27.15     20.52 o 
   6  -4  12      128.04      105.99     29.18 o 
   7  -4  12       83.91       54.49     15.47 o 
   8  -4  12       42.48       51.02     32.44 o 
  -4  -3  12        1.29      -35.77     44.41 o 
  -3  -3  12        8.39       39.59     28.22 o 
  -2  -3  12       73.97       64.33     25.34 o 
  -1  -3  12      383.33      412.59     35.23 o 
   0  -3  12       13.03      -14.28     21.08 o 
   1  -3  12       62.54       62.05     21.65 o 
   2  -3  12       14.35        4.51     14.86 o 
   3  -3  12      363.20      370.29     20.88 o 
   4  -3  12        8.35       12.44     16.74 o 
   5  -3  12       85.03       66.79     15.81 o 
   6  -3  12        0.49       -0.91     11.01 o 
   7  -3  12       63.23       59.61     10.99 o 
   8  -3  12        7.90       34.95     12.26 o 
   9  -3  12        5.21       18.08     30.75 o 
  -4  -2  12      115.00       85.78     27.48 o 
  -3  -2  12       66.23      101.69     26.63 o 
  -2  -2  12      599.39      699.07     36.50 o 
  -1  -2  12      385.00      329.99     30.16 o 
   0  -2  12       26.66       19.91     21.14 o 
   1  -2  12       10.14       23.01     20.00 o 
   2  -2  12      428.63      460.79     56.01 o 
   3  -2  12       29.71       -6.07     15.18 o 
   4  -2  12       25.95       46.81     13.86 o 
   5  -2  12        1.35       12.53     11.74 o 
   6  -2  12       48.94       15.90     12.81 o 
   7  -2  12       19.23       40.66     15.21 o 
   8  -2  12       56.14       39.22     14.52 o 
   9  -2  12        7.94       18.92     27.88 o 
  -4  -1  12        0.34        3.13     22.10 o 
  -3  -1  12       71.71      110.57     31.93 o 
  -2  -1  12       43.03       43.02     28.90 o 
  -1  -1  12       10.59       19.34     38.69 o 
   0  -1  12      127.46      194.85     71.47 o 
   1  -1  12      361.90      379.18     33.88 o 
   2  -1  12        4.99      -13.02     22.15 o 
   3  -1  12      491.14      514.30     37.15 o 
   4  -1  12       21.84       28.29     13.19 o 
   5  -1  12      337.63      331.15     29.27 o 
   6  -1  12       11.73        4.71     12.43 o 
   7  -1  12      163.01      189.99     17.87 o 
   8  -1  12        0.37       14.30     13.88 o 
   9  -1  12       86.85       77.55     29.91 o 
  10  -1  12       15.80       19.09     29.23 o 
  -4   0  12       32.57       32.42     27.37 o 
  -3   0  12        2.34       22.39     53.31 o 
  -2   0  12       15.13       63.31     29.19 o 
  -1   0  12       54.18       29.28     26.47 o 
   0   0  12      136.61      165.59     31.16 o 
   1   0  12       96.88      128.46     27.58 o 
   2   0  12      618.40      608.85     50.35 o 
   3   0  12       38.13       54.98     16.57 o 
   4   0  12      210.52      232.24     16.43 o 
   5   0  12      365.78      367.97     16.92 o 
   6   0  12       45.15       71.23     11.96 o 
   7   0  12       47.61       28.63     14.58 o 
   8   0  12        4.02      -15.48     20.28 o 
   9   0  12        0.01       26.14     15.79 o 
  10   0  12       14.44        9.80     26.36 o 
  -4   1  12        0.60      -21.55     21.55 o 
  -3   1  12       23.63       66.27     39.68 o 
  -2   1  12       48.93      120.77     30.32 o 
  -1   1  12      247.34      290.15     55.08 o 
   0   1  12      162.78      192.36     31.88 o 
   1   1  12      583.95      567.16     30.35 o 
   2   1  12      105.44      116.58     22.64 o 
   3   1  12      102.99      149.08     46.33 o 
   4   1  12        1.43        9.21     16.03 o 
   5   1  12      303.81      323.12     17.65 o 
   6   1  12       54.56       51.19     12.82 o 
   7   1  12      130.28      156.58     35.91 o 
   8   1  12       14.81        3.55     20.45 o 
   9   1  12       96.25       65.54     17.61 o 
  10   1  12       43.33       44.60     27.37 o 
  -4   2  12        1.96       95.39     48.83 o 
  -3   2  12       18.67       -0.19     24.02 o 
  -2   2  12       12.95       30.51     26.91 o 
  -1   2  12      284.79      435.60    140.57 o 
   0   2  12        3.69        6.84     24.59 o 
   1   2  12      465.01      504.62     29.46 o 
   2   2  12       99.06      132.52     23.32 o 
   3   2  12        4.66       48.90     17.41 o 
   4   2  12      196.23      202.72     18.08 o 
   5   2  12      594.67      556.82     18.55 o 
   6   2  12       18.70        7.63     10.35 o 
   7   2  12        0.93      -14.75     21.71 o 
   8   2  12      163.78      221.55     50.18 o 
   9   2  12       33.89       19.65     17.99 o 
  10   2  12       32.35       16.37     10.04 o 
  11   2  12       15.63       25.01     26.53 o 
  -4   3  12        3.28       -4.60     19.58 o 
  -3   3  12       10.11       27.38     20.78 o 
  -2   3  12       67.28       23.03     26.32 o 
  -1   3  12       10.09       12.92     33.73 o 
   0   3  12      181.82      227.14     31.72 o 
   1   3  12        3.06       12.93     18.71 o 
   2   3  12       21.30        4.86     17.55 o 
   3   3  12      189.79      190.04     28.05 o 
   4   3  12       63.36       43.97     14.93 o 
   5   3  12       42.00       27.20     11.33 o 
   6   3  12        0.90       -7.00     10.13 o 
   7   3  12      226.78      221.27     21.60 o 
   8   3  12      205.35      203.61     22.89 o 
   9   3  12      218.09      195.42     49.95 o 
  10   3  12       30.43       28.90     11.11 o 
  11   3  12       43.43       63.53     26.02 o 
  -4   4  12       15.50       75.32     46.04 o 
  -3   4  12       29.81       44.62     21.23 o 
  -2   4  12       10.36       -8.64     33.04 o 
  -1   4  12      221.60      341.57     74.76 o 
   0   4  12       24.11       19.85     36.66 o 
   1   4  12      382.83      425.40     27.63 o 
   2   4  12       38.75       46.49     32.86 o 
   3   4  12       33.57       32.63     13.46 o 
   4   4  12       76.78       80.65     15.65 o 
   5   4  12       79.78       70.47     14.49 o 
   6   4  12        8.57       14.27     13.92 o 
   7   4  12      463.12      444.92     22.90 o 
   8   4  12       48.74       57.50     23.74 o 
   9   4  12       64.62      126.50     47.94 o 
  10   4  12        1.75       -6.15     10.22 o 
  -3   5  12        0.11      -23.37     23.37 o 
  -2   5  12       39.54       72.39     21.60 o 
  -1   5  12       69.39      100.92     30.33 o 
   0   5  12        3.01       12.66     18.88 o 
   1   5  12       19.75       50.34     24.37 o 
   2   5  12       92.31      108.85     21.43 o 
   3   5  12      103.34      110.16     13.51 o 
   4   5  12      348.10      372.34     31.63 o 
   5   5  12        0.34        7.44     11.27 o 
   6   5  12      330.05      286.18     44.44 o 
   7   5  12        0.79      -16.69     16.69 o 
   8   5  12       67.97       60.42     15.77 o 
   9   5  12        9.54       -0.22     13.23 o 
  10   5  12        1.44       -5.02     14.97 o 
  11   5  12       27.76       -7.93     17.49 o 
  -3   6  12       50.89      112.91     23.30 o 
  -2   6  12        1.64       -4.46     28.81 o 
  -1   6  12        6.69       12.23     20.27 o 
   0   6  12        3.49       46.15     24.06 o 
   1   6  12      223.83      216.08     28.89 o 
   2   6  12       21.74       29.36     19.40 o 
   3   6  12      132.59      141.89     39.37 o 
   4   6  12       12.24       28.94     19.01 o 
   5   6  12       45.69       26.29     16.05 o 
   6   6  12        2.85       10.53     17.85 o 
   7   6  12       31.99        7.26     17.85 o 
   8   6  12        3.16       -8.68     10.71 o 
   9   6  12       18.92       21.45     24.16 o 
  10   6  12        3.41       -1.88     12.60 o 
  -2   7  12       16.33      144.46     66.57 o 
  -1   7  12       37.54       65.89     35.14 o 
   0   7  12      133.26      123.85     36.83 o 
   1   7  12      158.18      112.86     36.49 o 
   2   7  12        1.78        4.73     50.69 o 
   3   7  12        2.81        8.99     15.15 o 
   4   7  12      151.19      147.75     12.53 o 
   5   7  12        3.90        5.48     30.41 o 
   6   7  12        0.75        8.94      8.67 o 
   7   7  12        0.71        9.00     13.07 o 
   8   7  12        2.49       26.05     20.08 o 
   9   7  12       11.45       -0.51     18.59 o 
  10   7  12       98.29      131.95     43.51 o 
  -2   8  12       11.17      128.41     37.68 o 
  -1   8  12       59.34       30.24     33.28 o 
   0   8  12      151.47      132.29     65.72 o 
   1   8  12        1.55      -26.70     32.61 o 
   2   8  12        2.17       -6.93     29.91 o 
   3   8  12       31.45       10.52     14.56 o 
   4   8  12       31.16       21.83     11.99 o 
   5   8  12       28.92        3.46     33.79 o 
   6   8  12       85.20       55.13     15.58 o 
   7   8  12        2.52       12.94     21.79 o 
   8   8  12        4.79       30.97     35.57 o 
   9   8  12       38.34       86.74     23.14 o 
  10   8  12       10.12      -27.09     28.64 o 
  -1   9  12       10.35       29.57     33.96 o 
   0   9  12       47.00       47.14     34.47 o 
   1   9  12        3.91      -16.73     31.93 o 
   2   9  12       18.90       42.24     57.78 o 
   3   9  12       40.97       35.31     32.10 o 
   4   9  12        5.79       30.58     51.87 o 
   5   9  12       29.91       25.28     21.31 o 
   6   9  12        1.24      -17.78     24.12 o 
   7   9  12       76.09       74.69     49.50 o 
   8   9  12        1.33        9.05     81.44 o 
   9   9  12       37.15      111.90     26.68 o 
   1  10  12        0.95       40.55     35.14 o 
   2  10  12       70.24       80.93     35.82 o 
   3  10  12       10.07       48.37     24.13 o 
   4  10  12        9.17      -10.52     22.23 o 
   5  10  12        3.25      -21.14     26.81 o 
   6  10  12       45.00       64.42     29.30 o 
   7  10  12        5.62       -2.67     29.23 o 
   8  10  12      119.25      105.24     28.95 o 
   3  11  12        1.71      -19.31     50.86 o 
   4  11  12        6.24        0.55     22.22 o 
   5  11  12       12.99       -4.36     26.62 o 
   6  11  12        0.15       23.87     23.77 o 
   0  -6  13       33.45       24.65     24.49 o 
   1  -6  13      208.15      203.70     25.29 o 
   2  -6  13       48.68       17.83     22.22 o 
   3  -6  13        1.00       36.42     23.36 o 
   4  -6  13        4.84       13.19     15.38 o 
   5  -6  13       40.57       22.81     49.34 o 
  -1  -5  13       25.74       17.77     44.12 o 
   0  -5  13      102.59      124.26     33.61 o 
   1  -5  13        2.94      -14.84     21.31 o 
   2  -5  13      150.41      164.93     39.75 o 
   3  -5  13        6.98        6.88     18.62 o 
   4  -5  13       46.57       80.75     19.16 o 
   5  -5  13       13.56        8.20     20.57 o 
   6  -5  13       76.36       81.75     15.56 o 
  -2  -4  13      131.30      136.65     30.91 o 
  -1  -4  13        0.89       18.69     30.74 o 
   0  -4  13      102.03      114.06     27.21 o 
   1  -4  13      161.79       82.24     58.27 o 
   2  -4  13       35.57       22.34     19.36 o 
   3  -4  13        8.79      -25.29     25.29 o 
   4  -4  13       41.04       48.22     19.13 o 
   5  -4  13       33.96       12.33     13.23 o 
   6  -4  13       16.06       39.58     13.18 o 
   7  -4  13       35.65       30.11     18.29 o 
  -3  -3  13       24.55       40.95     27.95 o 
  -2  -3  13        0.22        4.11     28.77 o 
  -1  -3  13      122.63       86.79     84.14 o 
   0  -3  13       23.91       45.97     29.08 o 
   1  -3  13       74.38      102.90     29.31 o 
   2  -3  13       96.32       72.72     18.60 o 
   3  -3  13      247.32      249.83     35.70 o 
   4  -3  13        8.87      -13.18     15.40 o 
   5  -3  13       14.99       28.13     19.01 o 
   6  -3  13       23.70       25.97     14.32 o 
   7  -3  13        9.38       22.55     10.87 o 
   8  -3  13       42.11       30.12     22.47 o 
  -3  -2  13       43.04       20.32     80.76 o 
  -2  -2  13      135.03      139.79     29.26 o 
  -1  -2  13       62.86       19.74     59.30 o 
   0  -2  13       58.38       53.24     32.86 o 
   1  -2  13       18.57        7.15     20.61 o 
   2  -2  13      345.88      372.07     26.33 o 
   3  -2  13        0.18      -12.79     21.84 o 
   4  -2  13       47.88       98.03     25.02 o 
   5  -2  13       24.34       19.06     14.35 o 
   6  -2  13      130.40       96.91     16.04 o 
   7  -2  13        1.35       -2.04     14.91 o 
   8  -2  13      166.69      170.12     16.32 o 
   9  -2  13       10.89       -1.69     47.81 o 
  -3  -1  13       57.39       67.35     61.08 o 
  -2  -1  13       70.01       69.02     26.52 o 
  -1  -1  13       19.27        0.38     27.73 o 
   0  -1  13        4.85       -6.18     21.32 o 
   1  -1  13      152.54      151.33     33.71 o 
   2  -1  13       54.63       50.94     26.02 o 
   3  -1  13      121.58      183.34     27.25 o 
   4  -1  13        4.02        1.59     17.76 o 
   5  -1  13       39.24       43.30     13.64 o 
   6  -1  13       38.30        6.42     22.50 o 
   7  -1  13      261.25      281.13     32.49 o 
   8  -1  13       29.98       13.31     11.20 o 
   9  -1  13       53.87      -13.52     28.38 o 
  -3   0  13      100.75       89.92     55.42 o 
  -2   0  13        6.42      -26.17     31.17 o 
  -1   0  13       61.34       42.33     23.40 o 
   0   0  13      181.61      193.09     30.33 o 
   1   0  13        8.25      -10.58     33.54 o 
   2   0  13      154.11      247.67     59.39 o 
   3   0  13       79.62       61.37     20.88 o 
   4   0  13      309.08      300.36     32.88 o 
   5   0  13       89.12      100.62     14.47 o 
   6   0  13      173.51      159.49     18.61 o 
   7   0  13       92.04       80.74     13.18 o 
   8   0  13      163.69      152.66     37.74 o 
   9   0  13        0.10        8.61     20.08 o 
  10   0  13       31.36       92.76     54.07 o 
  -3   1  13        3.95       33.91     24.02 o 
  -2   1  13        5.43      -20.66     22.38 o 
  -1   1  13      123.11      170.95     26.63 o 
   0   1  13       33.73       26.38     21.90 o 
   1   1  13       93.64      112.87     35.73 o 
   2   1  13       38.48       57.64     25.46 o 
   3   1  13      200.13      226.21     36.35 o 
   4   1  13       62.40       78.65     14.77 o 
   5   1  13      111.40      145.75     22.13 o 
   6   1  13        6.34       -5.79     11.64 o 
   7   1  13      156.53      140.17     14.91 o 
   8   1  13        9.45       -1.90     12.29 o 
   9   1  13       66.50       69.70     24.50 o 
  10   1  13       10.57      -26.70     26.70 o 
  -3   2  13       17.47       37.87     40.97 o 
  -2   2  13       11.54      -32.52     56.60 o 
  -1   2  13       40.84       85.37     23.98 o 
   0   2  13      364.74      371.17     30.16 o 
   1   2  13       70.90       98.77     23.21 o 
   2   2  13      228.64      217.12     42.83 o 
   3   2  13        4.36       11.61     15.33 o 
   4   2  13       44.64       57.15     14.03 o 
   5   2  13      263.02      288.23     33.33 o 
   6   2  13        2.41        8.87     19.21 o 
   7   2  13       43.57       15.79     11.10 o 
   8   2  13      129.27      151.03     16.90 o 
   9   2  13        9.61       -5.19     12.85 o 
  10   2  13       18.16       -6.00     13.30 o 
  -3   3  13       11.16       -7.33     25.78 o 
  -2   3  13      109.71      107.30     25.08 o 
  -1   3  13        6.67      -21.20     39.62 o 
   0   3  13      161.26      185.77     32.44 o 
   1   3  13        8.51       24.58     40.89 o 
   2   3  13        4.43        2.13     23.74 o 
   3   3  13       64.98       74.93     16.44 o 
   4   3  13       62.28       42.23     13.35 o 
   5   3  13        1.52        1.56     28.39 o 
   6   3  13       16.26       14.58     15.14 o 
   7   3  13      250.32      276.88     23.48 o 
   8   3  13       59.78       37.74     18.52 o 
   9   3  13       76.94       45.91     14.69 o 
  10   3  13       23.19       25.00     13.78 o 
  -3   4  13       40.09       60.85     23.87 o 
  -2   4  13        0.03        7.29     20.87 o 
  -1   4  13       13.64       15.71     33.71 o 
   0   4  13       11.56       14.56     30.41 o 
   1   4  13       29.13       34.23     21.06 o 
   2   4  13       38.01       42.21     24.14 o 
   3   4  13      165.78      155.95     17.56 o 
   4   4  13       44.15       32.55     15.32 o 
   5   4  13        9.82       -2.57     11.45 o 
   6   4  13       70.16      103.21     18.08 o 
   7   4  13       44.58       35.67     20.11 o 
   8   4  13       25.83        2.27     20.87 o 
   9   4  13       76.90       40.56     25.64 o 
  10   4  13       83.78       50.36     12.43 o 
  -2   5  13       46.40       27.97     21.96 o 
  -1   5  13        3.81       32.78     55.00 o 
   0   5  13        1.82       32.16     34.47 o 
   1   5  13       14.42       18.68     20.42 o 
   2   5  13       92.23      111.06     22.90 o 
   3   5  13       15.90       13.79     17.66 o 
   4   5  13       11.48       22.76     15.11 o 
   5   5  13      110.96       80.79     40.47 o 
   6   5  13       66.25       38.83     16.64 o 
   7   5  13       10.18        9.38     12.56 o 
   8   5  13       83.40       63.38     19.36 o 
   9   5  13       88.14       70.82     14.21 o 
  10   5  13       79.55       70.69     19.25 o 
  -2   6  13        0.01        2.83     20.38 o 
  -1   6  13       34.80       72.56     23.79 o 
   0   6  13      184.83      231.96     26.74 o 
   1   6  13       38.75       68.31     51.11 o 
   2   6  13        5.53       24.00     20.65 o 
   3   6  13      165.13      204.28     17.62 o 
   4   6  13        1.11       20.30     12.15 o 
   5   6  13      144.76      161.66     36.41 o 
   6   6  13       24.69       -2.06     12.16 o 
   7   6  13      130.60      104.80     14.26 o 
   8   6  13        1.06        1.25     12.47 o 
   9   6  13       35.45       31.14     14.36 o 
  10   6  13       12.29       51.34     61.84 o 
  -1   7  13        0.04      -60.82     65.39 o 
   0   7  13       19.91       33.62     35.65 o 
   1   7  13       45.60       13.69     33.12 o 
   2   7  13      119.23      106.10     36.83 o 
   3   7  13        1.73       -1.53     16.50 o 
   4   7  13      100.79      130.25     34.89 o 
   5   7  13       72.70       50.39     11.61 o 
   6   7  13       47.88       29.18     14.11 o 
   7   7  13        3.48        7.67     11.40 o 
   8   7  13       27.56       70.67     40.35 o 
   9   7  13       37.63       81.72     54.40 o 
  10   7  13       41.96       56.58     22.05 o 
   0   8  13       74.76       92.42     39.37 o 
   1   8  13       44.68       30.24     60.49 o 
   2   8  13        1.34       51.19     36.49 o 
   3   8  13       20.46        5.43     10.06 o 
   4   8  13       28.53       12.67     13.90 o 
   5   8  13       17.16       25.65      8.98 o 
   6   8  13        0.04       30.75     28.89 o 
   7   8  13       15.07       45.32     21.46 o 
   8   8  13       33.68       53.68     20.49 o 
   9   8  13      112.59      164.66     27.79 o 
   1   9  13        0.45       28.72     35.14 o 
   2   9  13        3.68       32.27     62.85 o 
   3   9  13        1.70      -31.93     34.81 o 
   4   9  13       65.58        8.28     31.43 o 
   5   9  13       16.55       12.67     30.41 o 
   6   9  13        1.21        2.41     20.65 o 
   7   9  13        4.69      -27.05     27.05 o 
   8   9  13      109.60      113.14     28.25 o 
   2  10  13        8.05        1.69     33.12 o 
   3  10  13       10.58       33.79     62.35 o 
   4  10  13       10.12        7.64     25.60 o 
   5  10  13        9.50       18.39     29.49 o 
   6  10  13       49.47       77.19     25.63 o 
   7  10  13        1.84       41.98     35.99 o 
   1  -5  14       95.07       57.87     22.73 o 
   2  -5  14       49.08       88.99     31.05 o 
   3  -5  14       11.68        6.92     20.79 o 
   4  -5  14       48.69       53.06     17.81 o 
   0  -4  14       34.49       24.39     44.99 o 
   1  -4  14      160.54      217.48     29.20 o 
   2  -4  14        9.19       36.44     19.81 o 
   3  -4  14       45.35       64.73     22.33 o 
   4  -4  14        2.04      -23.36     23.36 o 
   5  -4  14       96.99       31.95     16.37 o 
   6  -4  14       12.44       14.18     16.37 o 
  -1  -3  14       38.63       35.32     27.45 o 
   0  -3  14      247.33      218.61     39.06 o 
   1  -3  14       76.37      110.18     26.78 o 
   2  -3  14      135.80      210.48     46.66 o 
   3  -3  14       57.33       51.37     34.01 o 
   4  -3  14       27.31        5.09     26.20 o 
   5  -3  14       59.67       40.15     16.86 o 
   6  -3  14       17.56       24.63     13.83 o 
   7  -3  14        4.68        1.30     21.32 o 
  -2  -2  14      241.99      277.28     67.33 o 
  -1  -2  14        0.08       -6.06     24.77 o 
   0  -2  14       91.47       33.66     30.68 o 
   1  -2  14       58.14       54.18     24.43 o 
   2  -2  14        4.23        4.42     16.93 o 
   3  -2  14       20.47      -13.78     18.66 o 
   4  -2  14       25.52       23.64     15.54 o 
   5  -2  14       53.70       40.25     25.30 o 
   6  -2  14       73.14       37.55     17.98 o 
   7  -2  14       32.61       49.27     19.03 o 
   8  -2  14      114.60      136.35     25.88 o 
  -2  -1  14       25.68       32.22     33.21 o 
  -1  -1  14      142.79      116.86     36.27 o 
   0  -1  14       62.72       88.14     45.68 o 
   1  -1  14       15.27       10.80     26.96 o 
   2  -1  14        0.14       -0.86     19.25 o 
   3  -1  14       99.99       96.19     20.86 o 
   4  -1  14        3.86        2.70     17.40 o 
   5  -1  14      161.74      153.60     16.91 o 
   6  -1  14       28.21       18.88     13.06 o 
   7  -1  14      175.18      164.65     19.38 o 
   8  -1  14        0.33      -12.69     12.69 o 
  -2   0  14      212.55      245.73     41.65 o 
  -1   0  14       46.44       62.62     29.99 o 
   0   0  14       16.05       30.55     49.50 o 
   1   0  14        1.86       10.02     21.64 o 
   2   0  14       63.90       52.27     27.79 o 
   3   0  14       16.76       -5.25     14.96 o 
   4   0  14      109.24       91.88     22.29 o 
   5   0  14        0.59      -12.04     13.30 o 
   6   0  14      153.75      146.85     26.13 o 
   7   0  14        4.41      -13.02     13.02 o 
   8   0  14       36.30       20.23     13.61 o 
   9   0  14       24.90       31.69     30.24 o 
  -2   1  14       32.13       48.34     26.87 o 
  -1   1  14        0.63       -7.12     22.71 o 
   0   1  14        0.44       -1.05     21.01 o 
   1   1  14       70.54       87.57     24.30 o 
   2   1  14       27.72       10.90     26.18 o 
   3   1  14      192.94      217.11     41.18 o 
   4   1  14        2.61      -15.94     15.94 o 
   5   1  14       72.75       59.71     16.36 o 
   6   1  14       48.23       52.10     15.26 o 
   7   1  14      445.20      497.64     27.25 o 
   8   1  14        0.06       15.23     17.13 o 
   9   1  14      117.27      167.16     54.40 o 
  -2   2  14        1.53        5.17     23.09 o 
  -1   2  14        8.06       44.09     24.73 o 
   0   2  14      175.14      234.86     35.40 o 
   1   2  14       36.85       35.67     22.97 o 
   2   2  14      199.99      222.50     45.28 o 
   3   2  14       29.34       25.69     16.49 o 
   4   2  14      150.31      189.13     48.52 o 
   5   2  14      184.51      174.36     39.50 o 
   6   2  14       10.65       18.17     12.53 o 
   7   2  14        1.58       -8.49     15.15 o 
   8   2  14       56.53       35.41     15.93 o 
   9   2  14        4.49       24.34     15.14 o 
  10   2  14        0.55      -17.57     43.76 o 
  -2   3  14       44.27       81.34     26.89 o 
  -1   3  14       79.34       59.54     32.69 o 
   0   3  14       84.29      123.91     26.56 o 
   1   3  14       41.84       21.43     25.58 o 
   2   3  14       60.83       84.42     46.55 o 
   3   3  14       21.57       26.11     16.70 o 
   4   3  14        3.47        5.63     13.58 o 
   5   3  14        6.00       34.70     13.35 o 
   6   3  14        0.53       -5.96     15.40 o 
   7   3  14       73.61       77.03     17.12 o 
   8   3  14        6.66        8.64     17.19 o 
   9   3  14       50.32       38.30     19.67 o 
  10   3  14        5.20        3.30     12.06 o 
  -2   4  14        0.19       31.87     28.89 o 
  -1   4  14        8.80      -18.08     54.40 o 
   0   4  14      137.62      132.10     26.21 o 
   1   4  14      239.94      295.75     97.23 o 
   2   4  14        0.71        6.41     22.56 o 
   3   4  14       24.56       33.81     16.41 o 
   4   4  14      105.67       81.58     21.94 o 
   5   4  14       59.48       84.05     14.02 o 
   6   4  14       10.37       32.30     20.56 o 
   7   4  14       35.88       30.93     15.03 o 
   8   4  14       25.78       29.25     55.00 o 
   9   4  14       74.11       42.57     21.88 o 
  10   4  14       38.93       39.97     14.51 o 
  -1   5  14        5.73       50.13     24.60 o 
   0   5  14        7.33       19.77     29.40 o 
   1   5  14        0.25       13.94     22.64 o 
   2   5  14       23.45       29.60     31.00 o 
   3   5  14       16.80       14.25     14.13 o 
   4   5  14       20.33        1.86     16.48 o 
   5   5  14        8.90        5.09     13.31 o 
   6   5  14       33.64       30.15     23.48 o 
   7   5  14       13.29       -5.40     18.27 o 
   8   5  14      103.24       90.72     16.34 o 
   9   5  14       86.51       35.53     20.66 o 
  10   5  14        9.09       10.44     13.98 o 
  -1   6  14       19.51       25.85     27.51 o 
   0   6  14       15.69       -7.61     22.28 o 
   1   6  14       31.22       49.20     23.87 o 
   2   6  14        4.51        5.62     20.70 o 
   3   6  14       10.51       17.91     14.75 o 
   4   6  14        4.19       -7.21     18.50 o 
   5   6  14       36.65       38.24     23.82 o 
   6   6  14       19.61      -13.02     18.40 o 
   7   6  14      216.38      233.63     72.90 o 
   8   6  14       37.84       30.00     14.12 o 
   9   6  14       76.93       79.76     23.50 o 
   0   7  14       13.57      -22.47     38.52 o 
   1   7  14        0.23      -19.43     37.68 o 
   2   7  14       34.50      121.31     41.06 o 
   3   7  14       17.41       10.36     25.85 o 
   4   7  14      165.30      156.94     25.17 o 
   5   7  14       13.53       14.99     12.03 o 
   6   7  14      234.45      201.95     43.84 o 
   7   7  14       12.24       14.03     12.26 o 
   8   7  14       28.38       25.41     12.08 o 
   9   7  14       11.16        0.15     11.55 o 
   1   8  14       44.32       30.75     38.86 o 
   2   8  14        2.80      -21.80     63.87 o 
   3   8  14       78.90       53.07     33.54 o 
   4   8  14       70.73       14.36     35.48 o 
   5   8  14       10.20      -21.12     32.78 o 
   6   8  14        0.06      -21.12     31.76 o 
   7   8  14       90.53       53.43     22.87 o 
   8   8  14        1.30       68.13     63.61 o 
   2   9  14       17.14       18.25     38.02 o 
   3   9  14        0.49      -23.32     37.51 o 
   4   9  14       19.52       16.73     35.65 o 
   5   9  14        5.09       -3.38     33.12 o 
   6   9  14       51.06       37.95     37.25 o 
   7   9  14        0.84       27.51     23.35 o 
   1  -3  15        2.94        5.85     28.43 o 
   2  -3  15       23.84       34.28     23.77 o 
   3  -3  15        0.38       27.74     22.22 o 
   4  -3  15       39.24       69.93     28.40 o 
   5  -3  15       38.84      -14.99     34.48 o 
   0  -2  15       11.89       31.50     27.28 o 
   1  -2  15       49.75       56.65     33.54 o 
   2  -2  15        3.94      -23.72     23.72 o 
   3  -2  15       11.47       27.04     18.57 o 
   4  -2  15       94.41       80.61     19.13 o 
   5  -2  15       78.55       62.91     41.35 o 
   6  -2  15        8.88        7.65     15.28 o 
   7  -2  15       84.93       77.31     23.08 o 
   0  -1  15        0.07      -16.91     25.91 o 
   1  -1  15        2.00       -1.56     28.15 o 
   2  -1  15        1.29       16.50     18.62 o 
   3  -1  15       95.26       99.77     22.87 o 
   4  -1  15        0.29       -3.54     25.57 o 
   5  -1  15       30.26       36.54     18.53 o 
   6  -1  15       15.53       34.48     20.89 o 
   7  -1  15       12.56      -16.77     16.77 o 
  -1   0  15       95.76       52.97     35.56 o 
   0   0  15        2.52      -34.59     43.42 o 
   1   0  15        0.36       42.00     30.40 o 
   2   0  15       40.16       20.62     22.86 o 
   3   0  15        2.36      -11.27     16.51 o 
   4   0  15       27.90        1.78     16.78 o 
   5   0  15        1.58        6.06     14.15 o 
   6   0  15       23.19       22.53     18.13 o 
   7   0  15        0.61       16.22     24.97 o 
   8   0  15       30.93       39.83     17.22 o 
  -1   1  15        3.80       -4.73     58.12 o 
   0   1  15        6.32        2.89     29.15 o 
   1   1  15      101.77       85.44     33.38 o 
   2   1  15        0.77       29.06     23.21 o 
   3   1  15       39.96       34.67     17.52 o 
   4   1  15        3.47        9.51     17.77 o 
   5   1  15       45.21       25.08     18.46 o 
   6   1  15       12.04        0.28     12.84 o 
   7   1  15      112.99      132.38     37.93 o 
   8   1  15       17.01       49.83     17.25 o 
  -1   2  15       13.74      -18.44     25.93 o 
   0   2  15       26.96       66.68     26.91 o 
   1   2  15        4.28       28.92     24.30 o 
   2   2  15       74.71       68.45     42.43 o 
   3   2  15        0.84      -14.84     15.79 o 
   4   2  15       70.70       45.85     21.97 o 
   5   2  15       43.97       29.41     20.74 o 
   6   2  15       36.09       57.84     29.32 o 
   7   2  15        7.82        0.65     14.13 o 
   8   2  15       53.13       43.61     37.34 o 
   9   2  15       17.53       11.02     20.11 o 
  -1   3  15       24.83      -18.35     40.47 o 
   0   3  15       27.57       51.22     30.28 o 
   1   3  15       30.63       -8.21     23.28 o 
   2   3  15        6.11       22.10     47.22 o 
   3   3  15       99.79       65.94     28.21 o 
   4   3  15        4.32       14.58     14.43 o 
   5   3  15       45.60       31.76     17.32 o 
   6   3  15       40.62       30.70     28.46 o 
   7   3  15      105.42       81.41     23.94 o 
   8   3  15        1.26      -20.61     20.61 o 
   9   3  15       24.45       29.84     20.89 o 
   0   4  15       49.87       62.02     28.22 o 
   1   4  15       98.55       73.89     26.85 o 
   2   4  15        2.85      -27.13     34.04 o 
   3   4  15        9.95       -5.54     17.33 o 
   4   4  15       36.83       60.42     24.24 o 
   5   4  15      296.48      316.26     20.79 o 
   6   4  15       16.34       38.24     13.72 o 
   7   4  15        3.98        1.83     27.12 o 
   8   4  15       44.63       21.25     26.95 o 
   9   4  15        3.13       17.03     20.18 o 
   0   5  15      108.12      100.60     32.10 o 
   1   5  15        8.79        2.85     46.38 o 
   2   5  15       10.86      -21.49     33.62 o 
   3   5  15       29.46        8.90     18.45 o 
   4   5  15      103.18       54.81     22.32 o 
   5   5  15        0.71       12.91     15.20 o 
   6   5  15        6.06      -15.04     29.82 o 
   7   5  15      154.60      125.33     32.10 o 
   8   5  15        8.77       38.09     21.81 o 
   9   5  15       32.40       25.06     16.68 o 
   1   6  15        1.08       41.87     25.82 o 
   2   6  15        0.94       -6.84     27.44 o 
   3   6  15       84.26      142.24     48.78 o 
   4   6  15        3.05       49.46     16.93 o 
   5   6  15       45.07       60.14     39.11 o 
   6   6  15       63.33       28.07     15.12 o 
   7   6  15       86.76       60.08     22.73 o 
   8   6  15       11.93       -1.34     13.54 o 
   2   7  15       33.34       29.91     41.06 o 
   3   7  15       34.16       25.67     33.71 o 
   4   7  15        9.06        1.86     20.87 o 
   5   7  15       24.75      -14.26     14.26 o 
   6   7  15       71.20       33.85     43.68 o 
   7   7  15        4.52       10.11     18.59 o 
   8   7  15       17.84        8.22     12.97 o 
   3   8  15       24.63       65.05     42.58 o 
   4   8  15       23.19       32.95     66.57 o 
   5   8  15       38.89       54.07     38.52 o 
   6   8  15       10.79       47.31     36.16 o 
   2  -1  16      168.57      108.58     27.65 o 
   3  -1  16       55.46       57.31     23.53 o 
   4  -1  16        0.37        5.57     19.69 o 
   5  -1  16       24.51       13.19     19.05 o 
   6  -1  16       36.20       17.35     21.37 o 
   1   0  16       25.47        5.24     24.81 o 
   2   0  16       62.65       39.09     22.68 o 
   3   0  16       16.91       -5.22     30.96 o 
   4   0  16       19.02       55.86     40.88 o 
   5   0  16        4.37       67.88     54.83 o 
   6   0  16       59.92       80.94     19.80 o 
   7   0  16       79.78       10.14     25.34 o 
   1   1  16        9.28       21.32     32.19 o 
   2   1  16        7.75       27.34     25.09 o 
   3   1  16       16.08       14.15     20.15 o 
   4   1  16        1.93       15.62     22.40 o 
   5   1  16       44.50       79.34     45.30 o 
   6   1  16       15.46       43.13     26.73 o 
   7   1  16       49.00       13.45     16.07 o 
   1   2  16        1.81       -6.07     32.35 o 
   2   2  16       52.63       70.38     26.89 o 
   3   2  16        1.81       28.49     26.03 o 
   4   2  16      169.90       87.20     24.52 o 
   5   2  16       20.12       32.35     21.63 o 
   6   2  16       12.28       10.64     15.98 o 
   7   2  16       32.75       67.59     34.69 o 
   1   3  16       25.33       52.47     32.21 o 
   2   3  16        1.99      -26.93     32.97 o 
   3   3  16       37.01        3.59     20.14 o 
   4   3  16        0.05       20.85     22.17 o 
   5   3  16       66.09       69.44     39.46 o 
   6   3  16        1.70       -2.80     15.77 o 
   7   3  16       99.78       83.53     27.45 o 
   8   3  16       16.98        5.02     29.03 o 
   1   4  16        1.76       17.06     43.93 o 
   2   4  16       78.08       62.26     32.06 o 
   3   4  16        2.39        3.30     15.79 o 
   4   4  16       81.31       49.56     29.14 o 
   5   4  16       97.53       91.73     35.36 o 
   6   4  16       13.51       32.42     36.43 o 
   7   4  16       14.98       11.62     29.41 o 
   2   5  16        1.00      -31.68     31.68 o 
   3   5  16       12.90       16.71     18.05 o 
   4   5  16       64.27       51.75     20.59 o 
   5   5  16        0.47        3.30     13.37 o 
   6   5  16       14.78      -11.73     28.10 o 
   7   5  16      106.57       75.48     53.64 o 
   3   6  16       20.08       35.60     22.69 o 
   4   6  16        0.60       -0.21     21.04 o 
   5   6  16        1.48      -15.97     15.97 o 
   6   6  16       43.83       33.08     16.51 o 
   7   6  16        5.97       -4.90     17.06 o 
                                                 
